# Supplementary material for: Modulation of the Tomato Fruit Metabolome by LED Light
Source: Metabolites. 2020 Jun 26;10(6):266. doi: 10.3390/metabo10060266 (PMC7345426; doi:10.3390/metabo10060266)
Supplement: Supplementary file 1 [file metabolites-10-00266-s001.zip]

Archive with 3 entries (3 files):
- Ntagkas_etal_metabolomics_SupplementaryMaterial_Metabolites_V3_06062020.docx
- Supplemental Table 1_untargeted LCMS results.xlsx
- Supplemental Table 2_untargeted GCMS results.xlsx
