# Supplementary material for: Modulation of the Tomato Fruit Metabolome by LED Light
Source: Metabolites. 2020 Jun 26;10(6):266. doi: 10.3390/metabo10060266 (PMC7345426; doi:10.3390/metabo10060266)
Supplement: Supplementary file 1 [file metabolites-10-00266-s001.zip › Supplemental Table 1_untargeted LCMS results.xlsx]

## Sheet: metabolite data
Supplemental Table 1: relative level (in total ion counts at peak height) of compounds detected by untargeted LCMS profiling of semi-polar extracts from tomato fruit samples.
Compounds are sorted on retention time (column B). Non-detects (intensity < 1000 ion counts) are replaced with a random value between 400-500
									sample code	127	128	129	130	131	132	133	134	135	136	137	138	139	140	141	142	143	144	145	146	147	148	149	150	169	170	171	172	173	174	175	176	177	178	179	180	181	182	183	184
									experiment number	1 - Time Series	1 - Time Series	1 - Time Series	1 - Time Series	1 - Time Series	1 - Time Series	1 - Time Series	1 - Time Series	1 - Time Series	1 - Time Series	1 - Time Series	1 - Time Series	1 - Time Series	1 - Time Series	1 - Time Series	1 - Time Series	1 - Time Series	1 - Time Series	1 - Time Series	1 - Time Series	1 - Time Series	1 - Time Series	1 - Time Series	1 - Time Series	3 - Color	3 - Color	3 - Color	3 - Color	3 - Color	3 - Color	3 - Color	3 - Color	3 - Color	3 - Color	3 - Color	3 - Color	3 - Color	3 - Color	3 - Color	3 - Color
									days of treatment	0	0	0	3	3	3	6	6	6	9	9	9	12	12	12	15	15	15	9	9	9	15	15	15	0	0	0	7	7	7	7	7	7	7	7	7	7	7	7	7
									irradiation	500/0	500/0	500/0	500	500	500	500	500	500	500	500	500	500	500	500	500	500	500	0	0	0	0	0	0	-	-	-	Red	Red	Red	Blue	Blue	Blue	Far-Red	Far-Red	Far-Red	Green	Green	Green	White
		compound mass cluster info			compound annotation info
compound nr	rt (min)	# mz peaks	mz list	relative intensity list	putative mol mz	metabolite ID	MSI ID level	biochemical class	max value	F017434	F017443	F017393	F017397	F017388	F017419	F017402	F017387	F017395	F017383	F017412	F017416	F017415	F017422	F017381	F017392	F017403	F017439	F017429	F017394	F017436	F017400	F017440	F017399	F017444	F017380	F017386	F017411	F017420	F017418	F017437	F017427	F017414	F017385	F017404	F017445	F017432	F017417	F017407	F017384
134	1.44453	47	2.72958252E8;1.58978241E8;3.86938324E8;2.74955933E8;2.73959229E8;1.56962631E8;2.70942688E8;1.59978989E8;1.60975769E8;3.88936127E8;3.87939453E8;5.00918701E8;1.30983521E8;3.8492276E8;5.02916351E8;5.01919983E8;1.14988594E8;3.14932495E8;2.71943634E8;2.02968033E8;2.46957809E8;2.75956726E8;3.86920654E8;4.72924225E8;4.98903137E8;3.89936371E8;2.6292984E8;3.85923615E8;2.6492691E8;5.86904114E8;5.03917206E8…	999.0;893.83;290.14;274.59;235.59;186.63;131.22;128.67;122.74;115.12;101.7;95.31;95.02;64.33;45.0;44.43;37.74;33.06;26.24;26.04;25.89;25.77;25.59;23.46;22.98;22.29;19.99;18.6;16.9;16.12;15.63;14.27;14.26;13.5;12.21;11.53;11.45;10.73;9.97;9.66;9.58;9.47;9.29;8.58;8.51;7.66;7.24;	272.958				1.23875e+06	919254	1.05142e+06	921743	943740	842818	999456	872319	960551	941523	1.06655e+06	862464	1.01817e+06	960519	979098	867851	940569	891535	1.01926e+06	1.18387e+06	906876	1.04759e+06	855508	1.08341e+06	875094	896823	821258	804893	726311	850517	898408	920274	882581	655963	742421	782309	912262	998904	879442	803267	789911
164	1.46696	30	2.88935822E8;1.74955688E8;4.02916351E8;5.16896606E8;2.86920197E8;4.18893768E8;2.18945557E8;4.04913788E8;3.04913239E8;4.00900604E8;5.32874023E8;4.03916656E8;1.46961014E8;2.90933594E8;2.89936554E8;5.1889386E8;5.17897156E8;3.30910187E8;5.14881042E8;1.72940125E8;4.16877991E8;3.7489978E8;4.02898315E8;5.30858521E8;3.02897766E8;5.3487146E8;6.18859314E8;5.33875183E8;6.0288147E8;6.30876221E8;	999.0;866.99;553.28;224.03;215.96;152.79;146.89;140.31;132.68;128.02;124.6;115.49;106.69;106.19;99.79;80.46;74.15;67.33;47.85;41.24;40.14;35.0;32.89;31.11;29.48;29.43;29.17;28.07;22.15;14.46;	288.936				489177	357475	347106	284179	170490	245856	90317.2	241157	214948	246306	135068	206886	154658	191487	166155	207215	160152	148898	233577	202944	169454	84385.1	271943	333071	262724	378139	307392	323247	352523	329324	279030	349496	340782	489177	421090	293195	345473	284005	273805	347014	320358
108	1.51205	3	2.87084229E8;2.59078186E8;3.71045471E8;	999.0;554.86;460.43;	287.084				14844.2	489.971	7787.38	3613.97	1149	1554	2324.14	461.411	445.545	416.244	1048	401.43	430.415	491.743	421.274	424.656	1018.87	422.913	2810.38	8368.99	3620.56	5996.14	3396.91	490.072	8356.76	2375.78	5033.41	4170.87	483.919	3066.24	3033.81	996.167	3075.02	481.546	435.055	2955.97	1067.25	4271.5	3136.21	429.375	476.176
112	1.51205	2	3.72897125E8;4.56859039E8;	999.0;779.3;	372.897				7653.52	7653.52	7393.52	5481.68	2720.18	4281.25	459.914	4451.33	4180.56	4950.74	2790.91	3803.6	2865.28	3679.93	3102.39	3615.64	3247.91	2728.28	5070.76	3797.96	3374.27	416.97	4686.86	6738.01	3715.33	6294.16	4995.09	4642.64	5742.46	5600.76	4258.18	5619.74	5720.7	6969.71	6690.84	4410.6	6035.79	4560.12	3654.48	5866.79	4936.1
215	1.55717	5	2.58917084E8;3.42878143E8;4.2683963E8;5.10801331E8;5.94762207E8;	999.0;709.95;603.39;294.74;291.61;	258.917				33001	28682.1	27656.2	19758.5	11123.1	17355.3	4225.47	17057.3	15977.9	18262.5	7233.75	14419.9	11434.9	15485.8	11802	14840.2	11161.2	10698.8	18721.1	15037.7	10776.4	5024.51	20332.1	25929.7	14919.6	27235.1	18312.4	19990.9	26040.3	21537.9	16732.8	21786.6	23851.8	33001	27514.1	19087.8	23799.1	18307.1	13930.3	23074.8	16387.3
217	1.55717	30	2.4293959E8;4.10861938E8;3.26900696E8;4.94823242E8;4.12859924E8;5.78784607E8;4.40881134E8;3.28898682E8;2.4493718E8;6.62746155E8;2.40923965E8;3.56919769E8;7.46707397E8;4.96821106E8;2.43940491E8;5.80782288E8;6.64743408E8;4.42878845E8;8.30668457E8;4.08846313E8;3.27901123E8;6.0880304E8;7.4870459E8;4.11862244E8;3.24885101E8;9.14629639E8;8.3266571E8;6.92764587E8;3.54904083E8;4.92807739E8;	999.0;744.81;735.66;266.69;225.3;212.45;201.53;179.38;169.69;163.47;132.14;124.0;107.2;99.39;97.97;97.41;82.5;70.74;67.46;67.13;65.87;64.22;57.14;57.12;54.66;46.74;45.01;41.33;33.41;31.41;	242.94				326079	269994	314500	236481	233515	213518	215961	232544	256997	265593	270413	219731	281799	271182	253993	230045	249299	232550	296534	326079	214515	273492	239655	313261	177782	239791	197978	178534	197693	207321	206263	217104	232328	160600	179777	183030	226068	240814	170798	192277	180113
245	1.62026	11	1.54061951E8;2.57065369E8;2.38023163E8;3.41026367E8;4.24987762E8;5.08949341E8;3.21984528E8;4.89906982E8;4.0594574E8;5.92910278E8;6.57829224E8;	999.0;773.66;609.99;476.93;382.87;285.41;201.99;183.71;174.45;171.07;108.68;	154.062				134918	30455.7	67159	41783	30484.8	38824.6	36243.2	34319.4	28062.5	21141.6	41743.8	26924.4	34997.1	20535.4	25611.9	15758.6	38861.5	30742.8	53804.6	79084	40898.9	65800.7	54895	35953.5	94696.7	34676.8	57015.1	58015.1	26878.9	47794.8	50735.2	39106.4	45053.2	32096.5	38832.3	50862.3	42227.4	68758	52832.3	23493.1	30352.3
271	1.65962	21	1.12985504E8;2.80907898E8;3.64869354E8;4.48830566E8;5.32791504E8;6.16752991E8;1.96946625E8;7.00714355E8;7.84675415E8;8.68636658E8;6.18750854E8;5.34789795E8;9.52598206E8;4.50828644E8;7.02711975E8;3.66867432E8;7.86673096E8;8.70634399E8;9.54596069E8;2.82906067E8;1.036559692E9;	999.0;722.94;686.67;520.22;468.06;368.86;282.45;277.41;183.07;170.24;139.51;132.7;127.71;123.24;122.61;101.8;96.36;90.95;83.47;65.13;61.97;	112.986				228107	130020	132201	113004	98433.3	91738.9	93965	102708	90783.6	106234	106255	93427	102368	105708	82760.6	92886.4	104497	96334.8	112259	99868.4	88454.5	111694	85898.7	118326	108267	200562	145256	142620	129121	158092	134407	185161	155247	216952	132048	149360	163890	170675	218955	190828	170825
343	1.67885	70	1.28959198E8;2.96881714E8;2.12920486E8;4.64804382E8;5.4876593E8;6.3272699E8;2.98879761E8;3.82840851E8;1.30957458E8;7.16687988E8;4.6680249E8;5.50763733E8;8.0064917E8;6.34724548E8;7.18685364E8;8.84610413E8;2.1491861E8;8.02646851E8;8.86608521E8;9.68571472E8;1.29962723E8;9.70569946E8;1.052533203E9;2.9788504E8;3.81846344E8;1.054531982E9;4.65807587E8;5.49769165E8;5.52761841E8;6.36722961E8;5.46750366E8;…	999.0;347.08;192.11;174.04;130.98;93.42;73.45;73.24;71.44;60.92;59.54;52.5;44.27;42.99;32.91;32.03;26.59;26.15;22.11;21.38;18.04;16.76;12.97;12.32;12.25;11.5;9.12;8.32;7.65;7.27;6.83;6.69;6.62;6.56;6.56;6.53;5.98;5.95;5.78;5.67;5.38;5.21;5.03;4.56;4.36;4.14;3.65;3.52;3.37;3.1;3.07;2.9;2.82;2.7;2.63;2.61;2.52;2.45;2.43;2.22;2.13;1.97;1.89;1.71;1.56;1.5;1.41;1.36;1.29;1.27;	128.959				3.99089e+06	3.66378e+06	3.89732e+06	2.914e+06	2.95577e+06	2.89793e+06	3.0898e+06	3.18659e+06	3.20914e+06	3.20571e+06	3.22234e+06	3.25025e+06	3.5124e+06	3.38436e+06	3.40841e+06	3.20662e+06	3.17874e+06	3.30556e+06	3.73042e+06	3.53507e+06	2.88272e+06	3.6162e+06	3.17298e+06	3.99089e+06	2.77424e+06	3.54295e+06	3.09162e+06	2.76924e+06	3.07749e+06	3.08872e+06	3.14652e+06	3.35832e+06	3.33326e+06	2.97899e+06	2.86903e+06	3.02462e+06	3.53795e+06	3.4042e+06	2.7502e+06	2.88327e+06	2.85096e+06
418	1.73678	9	1.94102936E8;6.13909058E8;8.6579303E8;3.62025604E8;7.81831787E8;9.49754333E8;8.67790588E8;1.03371582E9;2.82082489E8;	999.0;64.75;49.71;49.52;43.49;26.15;23.26;22.95;22.7;	194.103				133777	97377.1	114563	84310.2	64734.3	90419.7	112022	95015.2	78275.9	78058.7	92958.2	103375	80975.2	79945.9	75915.8	65799.3	64537.4	69598.8	90934.6	130770	110072	124757	97218.1	117555	68717.5	49332.1	47544.6	47611.6	49264.9	72769.2	64295.2	72834.6	56845.2	47514.7	67425.5	51843.2	60191.9	70299.8	40106.9	49410.4	46876.4
215	1.77882	5	2.8808313E8;2.42077896E8;3.72044342E8;3.88146698E8;4.5600589E8;	999.0;469.49;230.98;215.84;177.02;	288.083				50996.3	1374.42	485.324	2441.96	1644	2628.46	3948.48	4206.38	3211.55	3654.43	1347	5381.37	2037	4452.2	8984.37	12737.9	10196.6	18687.5	22228.8	1470	3388.41	4049.43	4938.28	8039.5	26219.5	3160	4258.27	6038.03	27312.9	23653.3	20653.8	39339.3	25250.9	22279.1	21949.8	25471.8	31052.4	24756.3	37734.1	34430.9	23849.1
465	1.80141	11	3.02135193E8;3.40090851E8;2.84124847E8;3.03138641E8;4.30086426E8;3.92130463E8;4.861604E8;4.68042084E8;4.24052399E8;6.05278015E8;6.43233826E8;	999.0;258.26;144.66;115.68;80.82;60.19;48.12;41.67;32.82;31.58;23.39;	302.135				286527	217008	151893	138192	155174	134876	179898	184257	114296	130440	172003	156448	128959	136304	178063	109203	128056	125815	168330	180844	190443	151986	134653	166164	192286	187995	223534	232861	255186	225949	190219	274148	173287	197226	186789	191838	211779	286527	173088	213126	161824
500	1.82204	47	1.45061722E8;1.31045959E8;2.91130493E8;3.29086334E8;1.27051208E8;3.15070679E8;2.29022781E8;1.46064835E8;2.77114899E8;2.73012665E8;5.1311145E8;2.9213382E8;3.16054871E8;3.30089661E8;4.99095886E8;4.13047546E8;3.31084351E8;1.47065765E8;4.861604E8;2.35056839E8;5.24115906E8;1.74088104E8;4.57037567E8;3.16074188E8;6.97136169E8;5.97072388E8;2.78118256E8;3.99031952E8;3.94230042E8;3.20156952E8;2.18994171E8;…	999.0;127.74;112.12;91.18;34.26;28.43;27.86;27.77;26.69;19.12;14.27;10.84;9.82;9.2;7.37;7.02;5.23;4.45;4.27;4.2;3.6;3.45;2.79;2.29;2.16;2.1;1.9;1.83;1.72;1.58;1.52;1.46;1.46;1.3;1.24;1.2;1.2;1.17;1.13;1.01;1.01;0.92;0.9;0.9;0.89;0.81;0.58;	145.062	L-Glutamine	1	amino acids	3.9292e+06	3.17706e+06	3.79167e+06	3.24806e+06	2.41228e+06	2.49587e+06	2.61455e+06	2.10332e+06	1.87282e+06	1.58641e+06	2.5537e+06	1.82669e+06	2.71456e+06	1.9253e+06	1.5694e+06	1.13346e+06	1.65478e+06	1.00107e+06	1.69966e+06	3.9292e+06	2.79003e+06	3.4365e+06	2.88524e+06	2.53008e+06	1.70227e+06	2.48706e+06	2.88773e+06	2.69498e+06	355831	1.34181e+06	1.29966e+06	948618	1.51221e+06	935185	1.13066e+06	1.33141e+06	1.10125e+06	1.8464e+06	1.01238e+06	637208	1.03027e+06
531	1.84137	6	4.31103577E8;6.44251282E8;6.82207031E8;5.71138855E8;6.72186707E8;7.11126038E8;	999.0;172.65;110.38;108.29;78.55;63.68;	431.104				28185.3	1658.19	2954.52	2800.15	472.066	14113.4	1740.09	2230.29	27249.2	22956	2367.01	423.952	480.355	2607.29	446.889	434.764	13745.6	3665.33	2089.29	440.305	2597.29	1699.6	17595.1	485.817	499.336	995.649	2257.2	472.828	11419.7	10029.8	415.547	22116.5	13805	3637.64	450.905	489.759	3187.43	470.1	4193.99	4358.32	28185.3
543	1.86008	24	3.31054291E8;3.17038879E8;3.30070465E8;2.73996552E8;3.69010193E8;2.93098511E8;3.32057678E8;3.29111328E8;5.16063293E8;3.33052307E8;4.87144043E8;2.3604071E8;5.02047699E8;2.30006866E8;5.15079285E8;4.76164703E8;5.54019043E8;3.18042145E8;3.19036804E8;2.79082886E8;2.9211438E8;2.87064484E8;3.54994568E8;4.62148743E8;	999.0;349.98;210.27;170.72;95.63;94.43;89.48;81.8;79.96;63.74;52.36;48.61;47.22;41.7;36.53;35.05;25.56;24.97;19.62;16.83;16.26;16.15;11.85;5.01;	331.054				340703	59999.4	47189.6	37077.6	107665	78698.4	96964.9	148847	151863	151900	121654	157450	152171	246271	284682	294591	281311	340703	311548	44355.2	56796.7	54851.3	106679	129542	198926	63355.2	48803.1	52716.6	274505	239634	245624	270703	253662	268991	228618	241795	287836	237923	269292	276345	224857
572	1.8981	11	4.02164246E8;2.14048203E8;3.02100586E8;3.89132355E8;3.28127289E8;3.94111359E8;3.23109131E8;4.03167328E8;4.8014859E8;4.25080017E8;3.07114319E8;	999.0;932.56;888.38;528.83;259.94;129.52;122.8;107.29;86.03;81.72;45.37;	214.048				123063	113504	114002	123063	62958.9	63598.6	65997	38183.8	35523.1	40657.5	42556.5	16939.9	17519.2	19453.9	12649.9	11486.5	13678.8	9634.64	13598.9	78598.6	73213.4	66814.7	40618.2	44890.2	34686	109626	102182	104063	21782.7	22861	32120.8	14758.6	19339.4	13973	28537.7	28589.6	24113.3	23268.8	13821.5	18895	23823
586	1.9154	12	1.46045624E8;1.32029861E8;1.4704895E8;1.28035233E8;1.33033401E8;1.02055954E8;1.48049866E8;1.34034302E8;1.43792908E8;1.48351654E8;3.8612973E8;4.16140503E8;	999.0;411.09;53.92;38.26;14.81;13.0;7.16;2.18;1.56;1.23;0.8;0.64;	146.046	L-Glutamic acid	1	amino acids	7.44391e+06	2.26203e+06	2.45775e+06	1.92161e+06	3.15281e+06	2.91272e+06	3.13996e+06	3.82162e+06	3.92438e+06	3.37862e+06	3.56547e+06	3.82458e+06	4.4893e+06	5.17502e+06	5.36496e+06	5.02491e+06	6.56869e+06	6.5164e+06	7.25114e+06	2.94734e+06	2.60121e+06	2.92376e+06	3.88678e+06	3.90172e+06	5.46108e+06	1.55912e+06	2.26959e+06	2.45535e+06	4.63844e+06	5.51094e+06	6.11306e+06	5.10221e+06	5.55641e+06	5.16525e+06	4.80676e+06	5.40263e+06	5.56109e+06	6.21541e+06	5.37304e+06	4.89017e+06	4.72601e+06
615	1.9322	2	6.50214783E8;6.36198975E8;	999.0;415.27;	650.215				87542	1719.62	439.336	478.167	8296.78	444.126	440.382	2802.34	2071.9	2204.25	6928.05	3565.24	3119.82	3112.83	4088.07	6988.18	15432.9	11666.4	5163.83	4235.38	470.113	464.373	3808.2	18124.1	5755.02	4728.22	2704	3717.01	6188.33	25510.7	3814.41	87542	8017.41	3756.69	13372.4	473.471	7369.62	4910.79	5459.02	8452.71	3289.96
288	1.9484	4	2.28063766E8;4.08127197E8;3.20074707E8;5.70180176E8;	999.0;630.02;432.03;308.17;	228.064				29700.6	14342	14403.8	11272.4	20777	17936.4	21937.2	18819.9	16546.7	21383.7	21634.2	6522.98	1937.27	11958.1	8308.15	5972.44	4798.98	6179.31	8954.23	10029.1	19564.2	17205.3	6516.06	10470.8	14939.9	11816.4	13345.6	10700.1	25092.4	7895.18	7914.41	25284.8	9672.35	16201.7	21995.9	14353.3	26878.5	11614.4	28930.5	25748.2	13403.5
631	1.9484	18	3.25124786E8;3.11109161E8;2.981138E8;3.26127899E8;1.18050903E8;1.82045349E8;2.84098206E8;1.89087814E8;3.2712851E8;3.12112518E8;2.99117279E8;2.88075378E8;2.82109009E8;3.30082428E8;3.6915094E8;5.03172729E8;2.15991348E8;4.82164032E8;	999.0;125.32;115.47;113.82;85.94;77.86;25.96;22.72;12.33;9.17;8.77;6.4;4.6;4.23;3.47;2.51;2.37;1.72;	325.125				1.60545e+06	1.35923e+06	1.60545e+06	1.47422e+06	1.03095e+06	990392	1.01824e+06	800880	693039	277877	1.0074e+06	623028	833850	542519	400102	297418	341377	90780.9	337637	1.52951e+06	1.18435e+06	1.48468e+06	983233	816094	500936	1.04594e+06	1.3097e+06	1.1886e+06	260440	387161	391977	321378	478440	317911	358708	434479	321868	493145	333906	227558	362999
676	1.96446	10	3.26108643E8;3.56119354E8;3.42103638E8;3.55135223E8;3.27112E8;3.57122528E8;3.92119232E8;3.4310672E8;5.51182251E8;6.11166992E8;	999.0;877.94;250.0;225.29;101.14;86.58;26.4;21.29;9.89;8.63;	326.109				617998	52727.8	45382.1	34422.8	88218.5	63586.8	81270	119976	134000	109905	122352	106204	201492	291902	394101	294568	617998	524084	507009	54295.4	45326.5	56286.8	84043.6	74466.4	160429	38417.4	42141.7	43659.5	210065	246020	276932	259791	242122	268687	143675	187064	175612	243171	213443	168075	182414
782	1.98047	3	8.15892883E8;8.15915161E8;5.2207373E8;	999.0;599.37;36.81;	815.893				73191	401.79	464.802	3300.59	73191	427.851	3170.38	2081.77	992.361	46735.4	453.184	1838.33	444.807	1905.46	2295.29	408.572	2242.72	1776.67	1212.35	434.925	420.746	467.395	436.564	422.413	2069.79	457.186	428.956	1329.62	473.388	2960.1	417.6	471.959	400.14	2749.82	1860.17	412.343	431.51	476.412	401.569	2303.38	1157.35
807	1.99619	23	2.25061157E8;1.43034607E8;1.61045242E8;1.80059006E8;2.26064575E8;1.3103476E8;1.19034828E8;1.49045258E8;1.81059937E8;1.25024368E8;2.27065414E8;3.57103394E8;3.59119171E8;2.64072052E8;1.62048676E8;1.44038208E8;2.68066803E8;1.14027649E8;5.81156677E8;9.5013802E7;6.44216797E8;3.58106964E8;2.28068573E8;	999.0;212.03;192.43;88.97;76.69;55.95;46.71;23.6;15.63;15.58;14.45;11.87;10.48;10.46;9.53;8.55;6.06;4.77;3.29;3.28;1.15;0.79;0.34;	225.061				5.68379e+06	5.48304e+06	5.30083e+06	4.0345e+06	4.05286e+06	4.31064e+06	4.87935e+06	4.27363e+06	3.90954e+06	4.13932e+06	4.13089e+06	4.45724e+06	3.92308e+06	3.89808e+06	3.77786e+06	3.6709e+06	2.18648e+06	2.70004e+06	3.35845e+06	4.46953e+06	4.25853e+06	5.07522e+06	3.47195e+06	5.05318e+06	3.28272e+06	5.68379e+06	4.65371e+06	4.56199e+06	4.03287e+06	4.16363e+06	3.87387e+06	4.66442e+06	4.62134e+06	3.84829e+06	4.03925e+06	3.91404e+06	4.90496e+06	3.85286e+06	4.2288e+06	4.19884e+06	4.44404e+06
822	1.99619	3	1.98885071E8;7.83070923E8;1.98803101E8;	999.0;277.53;252.16;	198.885				17338	421.085	410.479	446.26	444.309	456.161	490.134	465.614	412.914	471.138	469.806	442.474	468.746	487.315	488.523	16409.8	474.38	490.065	409.494	469.647	463.34	447.768	424.901	447.337	484.78	409.418	452.813	425.854	434.499	439.49	427.39	455.419	458.671	468.119	477.057	405.839	408.303	405.541	491.724	479.178	435.587
832	1.99619	2	1.99342529E8;1.99425018E8;	999.0;212.4;	199.343				13797.5	472.324	414.843	431.66	444.497	413.875	439.199	423.832	467.858	450.713	418.928	490.61	447.793	423.145	492.549	413.036	442.752	401.534	449.423	409.604	13797.5	416.007	476.196	494.67	442.64	489.102	430.881	475.067	463.056	462.296	458.503	405.12	440.278	420.009	419.229	498.039	498.227	488.573	479.511	422.604	487.898
921	1.99619	3	5.25494751E8;1.9601738E8;7.84071777E8;	999.0;157.35;131.98;	525.495				27435.6	479.919	494.568	499.56	403.031	407.36	489.805	480.362	456.678	5433.71	456.094	463.391	430.638	485.404	452.737	466.357	446.639	419.127	486.41	475.91	422.799	471.438	481.126	473.142	422.519	472.306	440.106	464.093	444.242	496.403	497.036	479.928	457.207	451.008	409.004	493.334	490.86	401.46	438.24	476.289	446.94
931	1.99619	13	4.8816153E8;4.74145905E8;4.89164764E8;8.30278381E8;4.75149139E8;4.90166138E8;8.31282043E8;5.51182251E8;8.68233826E8;8.1626239E8;4.76150269E8;1.172392212E9;1.21035144E9;	999.0;283.65;151.68;60.38;37.12;17.7;14.28;9.68;9.14;8.05;4.65;4.49;2.36;	488.162				770867	207099	230335	181922	398228	377659	131984	453337	525836	422927	546390	465159	584536	685934	732960	654535	303394	619041	727851	346866	261159	87298.4	551581	450818	615199	203762	248396	254217	420607	707161	770867	484829	653249	592021	534105	643282	497733	767663	542186	495543	545260
548	2.01187	5	1.95050674E8;1.96053955E8;1.97054871E8;2.39076691E8;3.76117188E8;	999.0;57.78;10.55;5.8;2.0;	195.051				1.85869e+06	1.33994e+06	1.24692e+06	1.1699e+06	1.4024e+06	1.43932e+06	1.26441e+06	1.40198e+06	1.42759e+06	1.66731e+06	1.60528e+06	1.41485e+06	1.61772e+06	1.75349e+06	1.70914e+06	1.41335e+06	1.81088e+06	1.6077e+06	1.85869e+06	1.34964e+06	1.18101e+06	1.1882e+06	1.26123e+06	1.23782e+06	960319	919900	1.0145e+06	982261	1.27104e+06	992167	1.056e+06	1.20662e+06	1.15713e+06	1.01256e+06	973422	1.10247e+06	1.03064e+06	1.22179e+06	883556	1.02589e+06	1.01711e+06
554	2.01187	2	1.93039124E8;1.98983582E8;	999.0;10.23;	193.039				239435	459.605	421.125	483.109	412.09	413.037	459.581	438.102	491.6	423.848	488.579	470.32	400.762	450.403	402.76	405.4	483.896	468.323	401.597	450.19	497.882	476.413	446.718	439.562	498.906	465.197	459.16	466.829	477.81	239435	465.234	462.814	445.195	436.896	464.03	478.087	493.804	449.82	465.476	436.223	424.555
674	2.01187	3	8.14978333E8;8.14954895E8;8.14911194E8;	999.0;551.68;276.0;	814.978				81021.2	494.006	81021.2	431.166	465.149	420.358	463.609	492.909	406.085	440.353	424.642	438.454	467.895	499.013	429.165	401.585	428.103	411.754	499.455	494.043	429.62	495.304	405.561	424.462	453.34	451.375	455.092	453.404	474.908	476.402	400.367	491.014	418.922	487.152	434.148	491.151	443.715	435.757	467.002	497.795	437.316
982	2.01187	3	1.94042206E8;1.99144104E8;1.96035431E8;	999.0;75.24;30.78;	194.042				107140	485.218	467.848	409.995	441.777	434.728	481.878	443.647	479.689	444.799	485.208	496.148	491.609	449.333	462.368	414.219	407.985	499.839	436.414	402.074	411.055	424.409	408.325	421.76	474.305	481.456	401.899	498.949	457.508	417.398	436.176	414.43	409.513	443.241	449.096	484.886	45686.2	426.377	487.644	18885.3	412.047
1008	2.01187	39	3.8711377E8;3.41108246E8;6.83224182E8;4.87177673E8;3.8811731E8;3.42111694E8;1.77040268E8;8.29293945E8;4.88180786E8;3.75113861E8;3.89117676E8;2.64072052E8;1.025341187E9;4.73162048E8;5.24161743E8;6.85229431E8;4.30119659E8;9.07278259E8;1.026344727E9;8.1319165E8;3.43112152E8;8.3029657E8;8.66277832E8;4.89182343E8;5.67166382E8;6.99219482E8;6.82447754E8;7.28373596E8;4.33107605E8;3.90121246E8;8.1626239E8…	999.0;332.07;176.04;150.91;137.81;36.51;28.52;22.97;21.86;18.14;18.07;15.52;14.68;14.66;9.67;8.71;6.46;6.1;5.71;4.98;4.52;3.6;2.74;2.57;2.46;2.39;2.38;2.29;2.08;2.02;1.92;1.88;1.45;1.29;1.05;1.04;0.97;0.88;0.6;	341.108	sucrose	1	sugars	3.43755e+06	3.23497e+06	2.92094e+06	2.20525e+06	2.90389e+06	3.14472e+06	936825	2.80685e+06	2.86005e+06	2.7838e+06	3.43755e+06	2.63733e+06	2.64906e+06	2.38637e+06	2.22446e+06	1.94334e+06	391727	1.00356e+06	1.19953e+06	2.87324e+06	2.30394e+06	751514	2.30918e+06	2.86013e+06	1.24875e+06	2.66958e+06	2.59939e+06	2.75411e+06	1.43149e+06	2.06903e+06	1.85144e+06	1.66676e+06	2.2184e+06	1.67205e+06	1.7633e+06	1.77282e+06	1.63247e+06	1.77812e+06	1.44223e+06	1.65378e+06	2.02234e+06
1098	2.01187	8	1.31028351E8;1.31468994E8;1.9890918E8;6.64023376E8;4.61133881E8;5.21148315E8;1.98826782E8;6.64056274E8;	999.0;428.26;121.14;60.85;54.13;30.45;30.44;25.73;	131.469				67782	37643.3	67782	496.839	496.364	462.764	420.758	403.328	406.982	410.421	6371.88	1518.06	454.605	462.092	20929.7	7156.48	406.233	426.451	483.182	4437.53	443.111	1215.28	1735.03	3003.84	1004.57	10395.5	482.268	486.807	475.827	488.788	434.004	989.195	437.49	401.444	464.572	421.637	28976.2	5894.56	454.946	446.567	456.768
769	2.02751	6	5.49166443E8;8.45277466E8;5.50169922E8;8.91282593E8;5.03161316E8;2.21066391E8;	999.0;209.66;192.59;136.18;104.51;80.09;	549.166				52899.7	27238.6	19315.2	33058.2	16753.7	8591.24	15722.9	8929.64	7968.61	12125.7	7751.99	5921.94	7650.49	7285.58	4986.7	4266.69	5166.7	2846.68	406.696	9223.87	7158.14	8650.11	6505.36	14767.5	4252.41	52899.7	38633.7	44820.9	8702.68	17818.4	6840.99	38316.6	12293.3	5534.32	11959.6	8452.5	7292.43	7116.23	5393.37	8058	12239.9
770	2.02751	12	8.7726709E8;8.78270508E8;5.37156494E8;6.97203796E8;5.34612488E8;8.79272461E8;1.219383789E9;6.19112183E8;5.34254028E8;1.220388184E9;5.38158875E8;5.33135315E8;	999.0;299.53;178.41;89.36;85.83;84.12;81.38;49.36;37.22;27.62;24.43;23.14;	877.267				220897	2351.88	4173.05	3701.77	5934.72	7882.78	2942.13	6504.54	5446.32	6156.39	4109.07	4734.44	4078.79	78227.6	99830.9	102063	49337.4	174218	220897	3647.7	4645.65	426.374	43677.4	11451	150842	4408.24	3246.71	4592.06	137371	67952.1	79576.6	136419	54627.3	87867.8	124428	130150	150409	123940	150606	178390	68819.5
1166	2.02751	21	2.53055923E8;5.35150757E8;5.9517218E8;1.9403833E8;5.36154358E8;4.03108582E8;2.54059311E8;4.33119415E8;4.47098389E8;2.37061066E8;5.96175354E8;1.63024551E8;9.3728833E8;4.04111969E8;4.63129822E8;2.83066559E8;2.55060257E8;4.34122589E8;5.97176941E8;4.05124298E8;4.64133972E8;	999.0;978.07;220.23;183.83;178.1;173.86;68.2;62.24;52.63;43.04;40.48;36.87;18.47;18.21;15.57;12.06;11.41;7.35;5.94;4.89;1.07;	535.151				2.58851e+06	105082	97335.5	94003.1	100624	94532.9	98699.4	112040	100829	118304	104991	120125	126582	605868	751013	874667	2.03771e+06	2.47323e+06	2.58851e+06	85325.6	88525	88000.8	313198	145535	930458	93863.6	99998.5	103493	949087	522547	776126	1.01755e+06	474560	745527	706681	793090	840837	977721	1.03005e+06	1.12216e+06	564079
1244	2.02751	46	3.8711377E8;3.41108246E8;6.83224182E8;7.29230286E8;3.8811731E8;4.3110379E8;5.65161438E8;4.99152588E8;7.30233215E8;6.84227661E8;3.42111694E8;3.75113861E8;8.29293945E8;5.37164612E8;3.89117676E8;5.66164734E8;1.025341187E9;4.32107025E8;8.41268555E8;5.00156006E8;7.31235413E8;6.85229431E8;9.07278259E8;4.30119659E8;1.026344727E9;7.73219849E8;7.27214355E8;1.18338501E9;8.1319165E8;8.42271973E8;9.33293762E…	999.0;311.12;173.65;169.38;137.78;120.44;95.73;77.21;40.08;38.39;33.72;21.08;18.79;18.17;17.82;16.54;15.42;14.42;14.25;11.02;9.47;8.55;6.3;6.12;5.93;5.26;4.93;4.28;4.04;3.86;2.86;2.7;2.3;2.25;2.05;1.89;1.83;1.78;1.55;1.52;1.3;1.1;1.05;0.96;0.95;0.89;	387.114				4.22433e+06	3.94941e+06	3.44712e+06	2.48834e+06	3.50037e+06	3.87467e+06	977094	3.48202e+06	3587330	3.53966e+06	4.22433e+06	3.2997e+06	3.17645e+06	2.96832e+06	2.7958e+06	2.46822e+06	414393	1.22244e+06	1.40126e+06	3.28048e+06	2.67435e+06	745523	2.65314e+06	3.51736e+06	1.42838e+06	3.30563e+06	3.0443e+06	3.29258e+06	1.71739e+06	2.61039e+06	2.27738e+06	2.06265e+06	2.75217e+06	2.07862e+06	2.14115e+06	2.14337e+06	1.95532e+06	2.17752e+06	1.68529e+06	2.01086e+06	2.50354e+06
1353	2.05946	18	1.57036453E8;3.37099731E8;3.15080292E8;3.03105377E8;1.58039856E8;2.47031509E8;1.14030769E8;1.87108551E8;3.67171661E8;3.09022278E8;3.38102783E8;2.40997635E8;1.58033539E8;2.84987274E8;4.27049042E8;2.46985733E8;4.41064545E8;2.61001373E8;	999.0;94.09;66.11;31.33;28.95;12.85;9.44;7.55;6.9;6.83;6.55;5.93;5.9;3.83;3.8;3.66;3.57;3.32;	157.036				744346	232230	297522	345937	238185	216034	554877	196858	177733	235278	209695	241817	289266	39110.4	160359	122869	167519	77402.4	133163	432024	380906	744346	328496	348028	178754	353886	401075	349392	124029	261222	219128	132675	198265	164920	197407	223556	152646	295436	79373	64787.1	122183
1424	2.07537	24	1.9303511E8;3.73098206E8;3.8707724E8;3.51078705E8;3.74101471E8;4.17088013E8;4.25033173E8;7.67149353E8;5.05140564E8;3.89092804E8;2.11045502E8;1.89617966E8;2.83030029E8;3.88080444E8;4.14124695E8;1.96545212E8;3.7510202E8;5.83076904E8;4.48101868E8;1.109265625E9;3.52081909E8;5.02107269E8;5.16085632E8;7.6815271E8;	999.0;75.99;16.39;10.16;7.83;5.17;4.71;3.49;3.04;2.45;2.08;1.8;1.6;1.59;1.53;1.28;1.1;0.92;0.91;0.82;0.67;0.65;0.54;0.46;	193.035	galacturonate/glucuronate	3	organic acids	3.91336e+06	61367.5	46030.7	48856.3	47198.2	36055.5	52526.8	51207.5	39935.7	54562.7	36001.9	49452.6	94875.3	759123	977049	1.11491e+06	3.01656e+06	2.9936e+06	3.01271e+06	45619.5	50757.3	58455.5	540571	152603	2.42915e+06	51364.7	60869.2	53405.1	1.84277e+06	841924	1.19374e+06	1.99856e+06	689549	1.2721e+06	1.44921e+06	1.57361e+06	1.92943e+06	1.63393e+06	2.07713e+06	1.89127e+06	849974
911	2.09152	6	2.090298E8;2.1003331E8;2.1103418E8;5.8910199E8;4.33082886E8;2.10033203E8;	999.0;54.59;10.97;9.21;8.33;2.01;	209.03				873675	608691	577277	531379	607619	514125	700389	681336	644299	727100	519121	579642	317618	745491	702174	695061	641941	873675	666301	538002	522619	685536	606601	814738	160012	192524	142410	117035	254852	152569	154364	220694	129812	135397	181459	174331	258765	168389	172253	278932	159146
1461	2.09152	15	1.35029724E8;3.15092651E8;4.77145416E8;1.36033096E8;5.07156311E8;2.85082245E8;3.16096008E8;4.78149414E8;2.51040329E8;1.37034012E8;5.17162964E8;9.51303955E8;9.31218262E8;5.08159332E8;3.13077301E8;	999.0;210.24;75.92;29.98;26.15;23.3;17.35;10.26;5.81;4.98;4.73;4.71;4.35;4.03;4.02;	135.03	L-Threonate	3	amino acids	944009	312717	236051	121520	459006	455908	353894	791826	633844	572205	912705	944009	713950	632097	579694	326494	254672	286394	339973	156007	110660	86391.3	100880	139169	80340.6	165428	108081	120437	159594	172042	116613	237903	285591	154404	77303.4	99008.5	155628	169698	141462	112224	176512
942	2.10807	9	5.26117737E8;3.22044006E8;4.61114136E8;5.40097656E8;6.64160706E8;6.14134338E8;5.04099365E8;5.27121399E8;4.62117493E8;	999.0;477.24;318.77;185.67;154.16;124.34;92.19;40.11;35.6;	526.118				87295.7	422.123	11117.4	416.114	8022.5	1590	10895.3	6919.98	8389.11	8351.88	8451.74	8318.03	462.823	15192.2	11025	8078.76	37116.9	30146.8	18909.2	7703.63	6922.52	1293	7175.71	3629.7	75542.9	1257	9726.24	11022.9	22050	20790.9	23366.3	15609.3	25570.4	14403.8	35524.9	30252.3	32744.2	33144.3	33375.6	39242.6	5792.88
1490	2.10807	6	1.91055893E8;3.7111908E8;1.92059036E8;3.72122009E8;3.83118866E8;2.81050995E8;	999.0;468.01;64.3;57.75;20.38;7.48;	191.056	quinic acid	2	organic acids	971587	971587	721049	619613	549215	420860	422922	671535	527885	639870	460000	471247	457002	602724	512948	576228	539152	585746	554186	713236	746351	717583	590279	808549	638318	747939	588471	557569	660126	538363	628433	710612	617767	575836	728033	641257	699667	418967	795229	897091	589393
1049	2.15856	33	1.75024567E8;2.7300119E8;3.70977966E8;3.09045776E8;4.35053741E8;3.0607608E8;1.76027878E8;3.33058746E8;4.04052979E8;2.70985504E8;3.67051239E8;2.74004547E8;1.74016769E8;5.2208783E8;3.10049164E8;4.4310376E8;4.68954926E8;3.25040558E8;3.85061737E8;4.36057281E8;6.15117371E8;1.77028809E8;5.56092651E8;3.99077332E8;5.95091064E8;5.09089386E8;2.75005585E8;4.05056183E8;4.97114471E8;6.2006427E8;3.97061707E8;6…	999.0;351.09;126.16;123.04;67.98;62.58;52.52;44.93;43.72;28.41;18.27;17.51;12.32;11.74;10.2;9.16;8.95;8.67;7.4;6.65;6.4;5.97;5.94;5.48;4.88;4.77;4.75;3.57;3.39;3.13;2.71;2.11;2.06;	175.025	Ascorbic acid	1	organic acids	1.65109e+06	65544.5	56186.2	82071.6	309328	385426	110874	457445	718438	588721	688155	672689	557381	974223	1.1606e+06	1.65109e+06	1.15634e+06	1.34801e+06	927556	53186.5	96264.5	49295.1	125538	89812.5	342913	86862.4	216976	299423	956149	892364	713780	981684	952709	1.64518e+06	1.35137e+06	931494	829815	706051	1.02062e+06	1.23999e+06	1.28861e+06
1098	2.15856	5	5.37062256E8;6.35039307E8;6.97983398E8;7.41149048E8;5.38065735E8;	999.0;387.86;218.54;143.8;93.81;	537.062				82969.5	76797.6	68193.9	50176.9	71498.7	77025.2	19860.6	73672.9	72146.2	68326.1	82969.5	65565.3	67252.4	67243.4	63406.5	53984.1	20437.8	43549.3	52266.3	53810.3	47458.5	19579.5	29322.9	63210.7	26668	43921.4	40931.6	43622.6	28785.3	39357.1	35595.2	27943.4	45343.2	29960.9	27232.9	38656.6	31313.1	40531.6	22527.5	31822.8	33161.9
1109	2.15856	4	7.091203E8;9.05074585E8;8.07097229E8;4.26021637E8;	999.0;477.47;428.96;305.46;	709.12				22213.8	7713.55	8929.62	20364.8	1067.95	1427.97	22213.8	2825.56	409.883	1863.33	426.083	4987.03	1012.25	416.562	455.706	457.597	2633.17	477.344	446.963	4432.87	11812	16447.4	410.871	436.362	486.673	5147.39	474.275	419.124	432.113	4364.66	446.836	498.761	468.355	492.637	425.466	415.486	455.172	486.5	405.499	485.695	432.393
1669	2.15856	34	2.5902182E8;3.46055206E8;4.44031952E8;5.42008911E8;2.9101181E8;2.0503508E8;5.19051392E8;6.39985535E8;6.06084778E8;3.03011871E8;3.47058624E8;7.04061462E8;2.60025452E8;4.45035248E8;7.37962646E8;6.17028259E8;3.63032562E8;4.53064606E8;3.53072052E8;5.43012573E8;5.76014221E8;8.02038696E8;1.71006134E8;3.88988464E8;6.93118042E8;2.29011398E8;4.78037567E8;8.35939026E8;3.80060516E8;6.70064209E8;9.00015198E8…	999.0;565.07;465.11;274.4;174.92;144.81;105.38;80.63;80.28;67.48;50.95;44.93;41.08;37.01;33.55;32.9;30.18;25.49;25.07;23.82;23.75;22.71;21.99;19.09;18.92;18.9;18.79;17.53;17.22;16.34;10.83;10.74;8.76;4.71;	259.022				656556	128347	108352	128200	129842	122085	152508	145466	149216	131740	148168	164875	159510	213314	252204	235322	303050	304923	236146	132866	157917	171236	190294	204377	556819	132539	141214	172716	271629	347852	353076	356466	326051	322767	504616	417504	358600	371577	331537	414434	259235
1677	2.15856	33	1.94945984E8;2.92922821E8;3.90899414E8;3.86972931E8;1.76935684E8;4.54975342E8;4.84949799E8;4.8887674E8;2.75020905E8;5.52952698E8;3.28967407E8;5.86853455E8;3.07006653E8;6.50929565E8;4.19059021E8;1.84985458E8;2.94926971E8;2.74024719E8;6.848302E8;4.63025574E8;7.48906189E8;1.96950363E8;7.95960266E8;7.33015991E8;4.55979004E8;2.82962067E8;5.2290564E8;4.18999176E8;3.92903809E8;2.76024567E8;8.39126038E8;…	999.0;938.57;303.56;194.85;167.08;152.29;97.15;89.73;63.61;52.43;52.34;37.85;36.59;26.27;24.79;19.92;15.56;12.01;10.56;10.47;10.31;10.11;8.7;7.41;7.21;6.54;6.51;6.48;5.76;3.74;3.54;3.08;2.86;	194.946	phosphate	1	organic acids	1.50355e+06	1.13382e+06	1.22234e+06	965540	1.06214e+06	853394	1.01866e+06	1.02069e+06	1.24116e+06	1.29434e+06	959560	1.01762e+06	1.27416e+06	1.1829e+06	1.25837e+06	806513	1.30968e+06	997918	1.30431e+06	1.34738e+06	1.09214e+06	1.50355e+06	1.25576e+06	1.47108e+06	588248	612569	493872	448990	529483	597623	629619	386657	678188	584413	508020	609385	531345	746357	274118	471537	411053
1817	2.19115	3	4.98102966E8;5.9607959E8;6.94056335E8;	999.0;830.86;216.27;	498.103				18951	7818.22	8779.34	9981.41	11508.9	13285.6	1059.97	7933.99	11099	9414.19	13092.4	6718.39	7773.02	10887.2	11241.3	14363.8	6450.83	11384.8	7863.64	9717.83	8589.17	3710.71	12415.9	10936.9	10958.4	10621.6	18951	17722.4	14109.4	8405.89	10851.7	13550.9	14076.1	405.264	11811.9	12566.6	11243.5	13859	12971.3	12493.2	14206
1836	2.20821	11	4.5104895E8;5.38082275E8;5.15055054E8;4.52052002E8;6.36058899E8;3.23027924E8;5.3908551E8;5.72087402E8;4.21038055E8;4.53052856E8;5.54076782E8;	999.0;430.29;98.98;97.18;78.01;74.9;51.1;38.29;25.86;20.51;13.41;	451.049				282013	75074.7	72744.3	65929.9	47733	51259.5	52062.1	49872.4	54537.8	57190.9	59617.6	45490	80988.3	92202.2	90703.3	78413.6	106332	92155.5	97095.1	96861	78879.8	103316	110296	125706	183262	90101.8	74609.5	90872.5	104453	115716	148292	112167	132589	11818.2	148178	142247	146668	154988	98556.5	129759	82276.5
1838	2.20821	6	4.35957611E8;3.83045868E8;5.33934326E8;6.27984802E8;6.16955322E8;6.31911133E8;	999.0;675.46;439.06;424.13;302.61;216.27;	435.958				63423.7	35380.6	38995	28461.2	21255.2	23111.3	23393.3	18911.4	23258.8	26862.3	16556.8	15548.4	33913.8	27678.9	22136.4	20769.8	31930.8	24243.3	33254.1	47613.6	33075.4	49158	45746.5	63423.7	23944.2	41941	32421.2	30120.5	16740.2	20199.1	25295.4	18935.5	27779.9	472.453	13670.2	20463.7	19045.6	27884.7	11264.1	14495.6	11191.1
1889	2.28382	8	1.33014038E8;1.15003586E8;1.34017334E8;1.35018158E8;2.09029739E8;1.16006958E8;4.751297E8;1.31054916E8;	999.0;91.26;42.55;10.15;7.8;3.36;2.52;1.99;	133.014	malic acid	1	organic acids	5.09928e+06	4.53445e+06	5.09928e+06	3.99937e+06	3.88382e+06	3.91788e+06	3.85428e+06	4.15186e+06	4.1269e+06	3.92058e+06	4.32156e+06	4.31036e+06	3.56538e+06	3.19315e+06	2.8168e+06	2.73935e+06	1.76699e+06	2.00945e+06	2.30431e+06	3.8123e+06	3.42293e+06	4.23811e+06	2.78052e+06	3.82918e+06	1.83908e+06	4.19068e+06	3.08422e+06	2.75836e+06	2.03634e+06	1.98041e+06	1.62768e+06	2.2549e+06	2.29006e+06	2.33197e+06	1.94461e+06	1.76267e+06	2.55155e+06	2.23728e+06	1.46521e+06	1.72339e+06	2.52757e+06
1901	2.30399	3	3.51056213E8;4.49033356E8;3.37076996E8;	999.0;637.38;237.68;	351.056				60522.9	1092.21	493.764	452.719	1572.67	2819.48	2022.41	4983.04	10120.3	6250.98	9379.05	7150.12	7664.17	20677.8	26199.4	58075.9	30913	44185.2	23528.3	1135.97	497.585	439.709	494.525	998.167	6876.1	1560.57	1741.21	2058.72	21785.5	16282.9	11227.4	28489.3	21944.2	60522.9	35359.5	20929.6	18612.4	14780.6	30014.9	34888.2	37200.7
1249	2.32413	2	5.17035828E8;6.15012695E8;	999.0;526.47;	517.036				22261.8	17121.1	13062.4	14417.3	16319.3	12356.8	22261.8	16870.5	14723.7	13317.3	13856.6	19757.5	16802.9	18033.6	21105	12863.3	18290.5	15166.6	20636.8	16070.1	16322.9	19120.3	16742	16543	5705.02	9704.21	6262.68	6943.1	9576.94	8084.29	7608.64	7573.67	8920.22	7870.69	7452.83	7565.99	7246	8763.86	5987.73	7068.29	6932.74
1288	2.40501	2	5.12384644E8;5.12401489E8;	999.0;569.99;	512.385				14551.5	440.901	437.122	410.325	433.911	444.432	498.708	14551.5	422.441	444.373	443.84	445.558	424.738	481.532	7480.52	448.207	486.462	446.608	428.415	1333	477.454	444.276	435.251	495.604	400.205	440.9	455.722	404.539	473.302	1754	4720.69	1304	444.783	446.301	414.676	476.854	425.394	402.306	405.879	448.45	407.781
1954	2.40501	8	4.5510376E8;3.77951904E8;3.19946533E8;3.94046783E8;4.56107025E8;3.08991394E8;4.23026031E8;2.89017273E8;	999.0;366.55;293.62;155.8;137.02;133.18;112.76;87.31;	455.104				67827.1	53331.1	48264.4	46335.4	50571	48066	67827.1	38886.5	38790.2	33973.8	55568.1	59622.8	32779.8	36296.2	35356.5	26905	20606.7	21790.1	33053.6	39978.6	39207.2	46972.7	32974.1	31971.3	25613.2	42683.7	33807.5	33161.6	31332.4	24915.9	20726	36098.1	20440.1	33103.6	24668.5	20824.6	34737.9	28880.8	28918.9	23894.4	30238.1
1992	2.4681	3	2.69053802E8;4.61080719E8;2.67035126E8;	999.0;268.7;155.17;	269.054				33800.1	30929.9	33800.1	28967.4	3277.81	3125.67	448.956	488.803	3496.65	471.655	4524.17	4150.75	400.307	466.632	463.924	434.034	449.092	457.127	465.634	19708.3	10342.5	15244.6	4846.11	6078.5	1062	15760.5	5333.28	469.178	423.864	434.217	490.451	432.575	434.086	435.243	400.002	431.31	4535.56	466.494	475.353	443.43	478.942
1344	2.5254	4	2.30990585E8;2.31994125E8;8.27865417E8;1.93847137E8;	999.0;35.02;4.27;3.56;	230.991				785993	694801	785993	495084	445930	537826	598132	578464	555685	461359	607743	597630	516087	452024	385176	381664	216724	287551	323618	584318	430639	623450	368791	556976	243442	622711	422395	331664	275164	275048	235203	320863	295740	312512	276184	236842	386649	326684	207105	242688	334543
2053	2.54224	4	2.21029892E8;3.19006592E8;4.16983368E8;3.67051239E8;	999.0;345.65;143.73;93.25;	221.03				54879.2	14859.3	15114.3	15138	17370.7	16569.8	16788.7	22306.1	21874.6	21456.7	23896.1	25972.2	23623.9	27535.7	30232.9	30809	33024.9	37173.9	36898.9	18775.4	16187.3	18579.8	19142.1	22370.1	30028.2	27593.1	23328	25945.7	44061.9	39625.4	38685.6	45719.8	35195	54879.2	43395.5	41235.4	43660.3	39782.3	45314.5	41617	33255.6
2061	2.54224	27	2.92922852E8;1.94946014E8;3.90899536E8;9.6969475E7;4.88876831E8;1.7693573E8;5.86853455E8;1.42974869E8;6.84829956E8;3.28967407E8;2.94926849E8;7.82807312E8;1.96950333E8;3.92903931E8;7.48906616E8;8.80784485E8;4.90881134E8;8.46883545E8;9.78761841E8;5.88857544E8;5.17036072E8;2.93926819E8;6.10799011E8;9.25842346E8;9.44860352E8;6.86834839E8;3.070065E8;	999.0;984.95;410.63;214.17;179.89;169.02;102.66;74.28;40.99;22.87;18.47;12.56;11.15;10.22;6.48;5.75;4.81;3.99;3.31;3.09;2.38;2.1;2.09;1.54;1.51;1.34;0.69;	194.946				4.98623e+06	3.91223e+06	4.21037e+06	3.30086e+06	3.4849e+06	3.45121e+06	4.44298e+06	3.58992e+06	3.77242e+06	3.86286e+06	3.64573e+06	3.78143e+06	3.77357e+06	4.15331e+06	4.83405e+06	3.51137e+06	4.27022e+06	3.97638e+06	4.87681e+06	4.37329e+06	3.44933e+06	4.66552e+06	3.70122e+06	4.25633e+06	3.2918e+06	3.07909e+06	2.53426e+06	2.23127e+06	2.97551e+06	3.23367e+06	3.36978e+06	2.89035e+06	3.1859e+06	2.8847e+06	2.96617e+06	3.16088e+06	3.20884e+06	3.66281e+06	2.54244e+06	3.43667e+06	2.6208e+06
1508	2.57593	12	2.88996277E8;3.86973022E8;4.84949799E8;2.26011719E8;5.82926575E8;4.85953491E8;6.4700238E8;3.87976288E8;4.07004211E8;2.91000336E8;3.88976959E8;4.86953857E8;	999.0;793.03;491.6;45.3;26.4;22.73;20.73;18.18;17.65;12.59;9.5;5.52;	288.996				521605	315398	361282	215291	227914	197512	219759	239267	228588	273926	200817	194960	292919	339161	338290	308078	381730	361253	521605	443857	252901	434364	398679	475952	299905	370479	286377	236960	265361	270666	310961	273254	348702	91697.2	212655	306599	307344	380473	219062	283268	211316
2273	2.57593	8	1.31452271E8;5.25825012E8;6.64031616E8;1.31685791E8;1.31681229E8;1.31015335E8;4.61140289E8;5.29322815E8;	999.0;861.73;116.26;115.72;95.55;78.69;78.2;56.83;	131.452				104999	889.266	51746.3	478.306	427.179	419.65	491.497	409.843	445.902	407.319	1792.56	474.768	472.622	403.063	454.486	463.501	469.595	499.001	474.87	4761.02	464.22	2839.73	8147.45	483.336	492.019	104999	429.597	441.358	497.965	482.27	404.002	489.982	474.306	461.829	497.317	440.241	44047.8	24079	467.143	487.895	8123.58
2319	2.59296	46	2.59021881E8;4.51049042E8;3.56998688E8;4.54975433E8;5.19051453E8;5.52952576E8;6.1702832E8;5.77083862E8;4.52052155E8;2.60025482E8;5.93088013E8;7.15005188E8;5.20055176E8;7.79081421E8;3.58002197E8;3.63032837E8;2.29011444E8;5.49025635E8;8.12981934E8;1.71006134E8;4.89041107E8;4.55979065E8;5.0507251E8;4.53053131E8;8.77058594E8;5.78087341E8;6.18031921E8;2.61026276E8;9.10959106E8;4.65027985E8;4.56979706E…	999.0;703.9;628.91;411.67;341.94;110.94;99.26;86.45;84.13;53.0;42.79;41.09;37.01;36.83;32.39;24.43;24.43;23.39;20.34;19.55;19.1;19.06;18.55;17.14;14.16;11.02;10.84;10.81;8.62;7.86;7.67;7.34;6.95;6.91;6.26;6.15;5.97;5.41;5.03;4.47;4.26;3.89;3.72;3.7;3.24;2.47;	259.022				1.87317e+06	1.01913e+06	899371	976189	862805	971832	1.02419e+06	917820	865459	802309	1.06315e+06	956988	822245	986524	1.14759e+06	1.03752e+06	841664	890233	937911	1.06927e+06	1.13821e+06	1.18928e+06	991037	1.08869e+06	1.61726e+06	959415	887475	807527	1.0493e+06	1.32775e+06	1.43093e+06	1.09529e+06	1.01506e+06	1.04127e+06	1.87317e+06	1.27485e+06	1.35027e+06	1.36143e+06	1.30889e+06	1.38031e+06	1.12435e+06
2377	2.60992	17	3.33058777E8;4.81059326E8;2.89032532E8;5.49062073E8;4.21038055E8;5.25085938E8;2.29011444E8;3.3406192E8;4.07058899E8;3.26988373E8;4.35053986E8;6.47039063E8;6.07094421E8;4.75061646E8;4.82062836E8;4.67043762E8;5.33031006E8;	999.0;274.29;196.79;131.37;117.77;112.13;89.71;72.87;50.73;38.1;36.52;34.23;33.31;31.38;30.98;30.84;18.26;	333.059				213063	66476.9	48576.2	49079.3	56970.7	56972.9	57963.2	86512.6	86038.4	73936.4	98376.5	115898	111410	153850	175781	171900	148226	173298	179645	51640.9	53870.6	56806.4	66746.6	67522.3	108304	70548.5	74795.3	78197.7	167638	196814	195118	160785	151660	135644	161310	117324	126190	165452	182214	191093	169729
2404	2.62741	13	3.17054169E8;5.77083862E8;3.18057495E8;4.1503125E8;3.19049835E8;5.09081177E8;6.35115967E8;3.19058228E8;5.78087341E8;6.5112085E8;6.75060608E8;8.37113647E8;5.79084167E8;	999.0;98.45;87.68;44.75;36.69;35.46;16.08;13.86;11.59;5.97;4.64;3.49;2.51;	317.054				605959	459206	419532	445814	414197	441547	452482	406652	401341	369713	376036	371543	209179	202723	107447	112695	167841	170748	207709	423904	414935	482976	311946	353164	358311	444483	436117	391385	240966	408470	413515	468411	369715	262683	445541	298629	304728	343574	444228	354299	428100
1643	2.64563	5	1.84985519E8;3.77012146E8;4.92075439E8;5.03047455E8;3.78015411E8;	999.0;796.33;221.11;129.4;53.12;	184.986				81917.7	63387.6	63866.6	50700.6	78621.8	73642	68724.8	81126.7	60544.7	50240.2	81917.7	64746.9	39905.2	34798.7	39049	27105.7	23912.8	25120.4	26470.1	71629.5	62543.6	72500.3	29182.3	39165.6	29377.8	39392.5	32562.2	28736.9	15969.4	26615	24035.6	20152.6	22205.7	15566.2	27165	21000.2	22986.9	28655.5	14226.6	20915.5	32452.7
2443	2.66507	7	1.91019424E8;1.28035248E8;1.97021698E8;1.99018784E8;1.6401178E8;1.98024948E8;5.29304138E8;	999.0;26.87;20.37;6.3;1.6;0.82;0.33;	191.019	Isocitric acid	1	organic acids	3.89116e+06	2.49309e+06	2.70467e+06	1.95001e+06	1.89158e+06	1.79769e+06	2.04029e+06	1.8299e+06	2.03404e+06	2.23144e+06	1.8808e+06	1.73309e+06	2.6666e+06	2.81278e+06	2.7489e+06	2.46651e+06	3.31466e+06	2.70234e+06	3.36091e+06	3.20776e+06	2.23368e+06	3.09794e+06	2.99439e+06	3.69369e+06	2.34183e+06	2.7471e+06	2.31707e+06	2.23175e+06	2.25797e+06	2.30526e+06	2.54423e+06	2.32049e+06	2.74059e+06	2.50637e+06	2.21173e+06	2.34558e+06	2.72839e+06	2.81887e+06	1.95348e+06	2.28933e+06	1.9707e+06
2452	2.66507	8	2.1503244E8;2.17029465E8;2.16035614E8;2.1301683E8;2.18032623E8;1.60841888E8;1.85022003E8;2.29047928E8;	999.0;304.26;60.45;11.34;10.18;9.6;3.86;2.55;	215.032				776710	514036	485267	448060	417737	451580	500273	543528	493604	488392	468417	544054	505389	556872	530560	458689	445379	503648	614564	473382	470786	510741	366375	506957	529118	599915	512614	657961	660933	669617	647238	776710	716676	523823	731161	614117	739084	618879	711232	722822	670409
1667	2.7047	2	1.11008659E8;1.12011986E8;	999.0;48.93;	111.009				403170	294179	269999	260716	262642	233291	249318	251760	252816	290029	217758	225080	308179	313611	301685	289631	364142	317501	331606	336210	320133	353043	366995	382095	329624	330711	330303	335675	312856	315886	341100	287231	314848	346849	317575	331559	306556	306746	279410	323503	297779
2533	2.82927	2	1.35029755E8;2.07014099E8;	999.0;725.72;	135.03				67714.7	15786.9	11176.6	6498.94	25160.8	20330.8	20919.8	45141.9	27866.6	25095.9	48149.4	67714.7	27860.9	23455.3	27005.9	12355.2	10932.3	15068.7	22196.9	6064.18	4698.24	5670.21	3187.53	5411.27	2532.34	8318.93	5048.23	2470.35	6056.05	8883.65	5787.11	9287.77	9709.59	5554.27	4325.34	4545.36	7885.92	8579.76	5882.13	6111.11	7201.85
2537	2.82927	2	4.26021637E8;6.18048584E8;	999.0;876.6;	426.022				17996.9	6247.67	5998.71	15772.9	5336.58	6512.86	17996.9	6290.42	5961.13	6687.71	4741.69	5024.72	6065.21	4572.39	4436.79	4204.24	6360.6	3676.84	3813.83	7473.94	13953.8	11850.1	3023.85	3552.47	3652.89	3448.85	2920.58	3182.36	3035.45	3442.79	3036.17	3860.92	3417.93	4347.43	3759.35	2819.62	3568.15	3556.31	3015.92	4265.06	3584.06
1765	2.94966	6	5.15055176E8;5.16058655E8;3.23027985E8;6.47064087E8;5.1705957E8;5.1454657E8;	999.0;134.39;132.11;22.31;21.61;5.49;	515.055				295382	14653.8	7838.69	21437	15401.9	12147.3	48023.3	16406.7	11298.4	12072.3	5893.01	17764.6	14178	42049.2	64170.3	63316	45702.7	59971.3	44595.6	5904.01	13483.1	19889.2	21867.9	20999	206914	30255.7	28318	44422.7	70552.6	151290	181955	80778.2	86618.3	52580.6	293902	164081	161302	174744	148516	199410	89720.1
2614	2.96732	7	1.91019287E8;1.11008652E8;1.92022644E8;1.93023468E8;1.73008942E8;1.1201194E8;3.83045898E8;	999.0;85.35;65.64;13.73;10.86;3.87;1.55;	191.019	Citric acid	1	organic acids	8.41146e+06	6.57932e+06	6.39882e+06	4.89793e+06	4.65572e+06	4.42183e+06	4.94899e+06	4.48792e+06	4.81896e+06	4.99084e+06	4.7178e+06	4.66353e+06	5.83791e+06	5.7293e+06	5.89388e+06	5.9836e+06	5.5767e+06	6.08507e+06	7.51979e+06	6.8748e+06	5.47569e+06	6.85257e+06	6.05863e+06	8.24553e+06	5.91302e+06	7.59585e+06	6.06416e+06	5.7713e+06	6.24281e+06	5.93629e+06	6.40039e+06	6.61101e+06	7.06308e+06	5.20526e+06	5.1837e+06	5.95782e+06	7.34006e+06	7.37724e+06	5.80514e+06	6.31753e+06	5.68685e+06
2771	3.02005	3	9.6960045E7;2.90990601E8;9.8955879E7;	999.0;57.75;29.1;	96.96				88713.6	1775.44	2874.22	491.809	913.988	494.778	490.836	1169.43	2575.29	2645.94	2652.29	468.066	52331.7	2837.98	1590.65	1241.9	62305.4	2206.61	2608.81	88713.6	1645	2948.49	57290.4	75488.3	1563.47	1352.41	403.608	431.557	1098.78	941.163	1474.7	407.547	1591.55	443.118	1525.43	1419.44	1019.97	2987.44	483.094	457.657	499.818
2815	3.02005	3	8.1585083E8;5.2543927E8;8.15876892E8;	999.0;753.66;494.26;	815.851				33812	438.129	431.042	5548.38	469.294	464.794	480.81	471.439	450.496	33812	472.662	409.466	408.342	441.95	457.382	456.991	464.168	1633.11	498.98	400.378	486.729	419.011	464.26	404.965	11102.5	461.071	404.91	465.912	483.477	463.781	403.352	458.347	443.456	470.162	456.648	442.029	459.858	448.824	463.035	401.497	485.914
2858	3.09724	5	1.28035217E8;1.29038437E8;3.08098053E8;2.57077209E8;1.30087173E8;	999.0;39.59;36.18;8.33;5.3;	128.035	Oxoproline	3	amino acids	459399	183615	301970	146001	120976	109261	178878	110415	96130.6	70846.6	135345	135945	241015	161226	149609	70708.3	188836	116774	284401	459399	187717	367279	288439	255913	179053	154657	130431	125885	52365.9	140457	144349	90329.4	139921	56009	63501.7	109437	111628	255465	101544	42751.8	66123.4
2899	3.23016	3	3.3898819E8;2.82083832E8;3.28089142E8;	999.0;240.71;96.43;	338.988				32901.5	13041.3	9687.81	10432.8	14048.9	14248.6	10444.6	14758.9	14524.4	14661.3	12028.6	17215.1	12338.6	11947.4	14857	16505.4	13804.5	18590.8	16918.7	6292.42	7576.91	6912.43	7653.44	8293.62	17435.3	13040.4	10618.3	10642.1	23189.5	20708.5	19331.1	27965.3	23779.5	29898.5	19130.3	17567.4	24982.2	17761.7	32901.5	26574.7	24925.4
2906	3.25268	3	2.88986542E8;2.89989838E8;2.90982452E8;	999.0;50.63;30.77;	288.987				404101	159347	232296	89553.1	101110	91493.4	72546.5	106569	182290	209707	190137	72934.8	231931	239152	129364	105647	241211	146689	243923	399797	141616	257663	239415	389239	129485	100212	102875	91285.4	89685.6	97476.3	129976	75023.7	134231	71362.5	124292	119734	99153.3	214385	49371.7	73108.1	70645.3
2935	3.36545	11	9.6959976E7;1.94927002E8;9.895575E7;2.77022705E8;1.96922882E8;2.92894226E8;4.35919373E8;9.8964172E7;1.86955109E8;9.7959351E7;3.14876007E8;	999.0;289.48;54.92;44.08;22.59;16.64;11.1;8.38;6.91;5.76;3.44;	96.96	phosphate	2	organic acids	863435	491930	528511	372739	460115	404661	631370	463962	505070	525953	602173	522381	503660	576630	528453	452900	581431	486493	637507	718867	511123	724891	579211	678732	560250	440398	397155	398479	496155	526510	649653	456050	488807	468374	544899	534294	627712	769777	332761	410807	401162
2965	3.43306	4	5.65046814E8;5.66050293E8;5.35036255E8;5.67051575E8;	999.0;151.06;30.76;22.01;	565.047				238480	198057	238480	4819.81	442.256	477.273	411.402	17895.5	143037	151344	152302	423.729	182977	135656	478.241	456.701	134822	10256.9	142160	160808	450.03	122456	128963	152136	452.186	475.121	452.069	499.353	454.039	447.846	407.46	480.663	470.783	408.3	496.009	480.383	436.593	493.832	455.651	400.12	476.231
2982	3.52325	2	2.84007416E8;4.20995209E8;	999.0;316.26;	284.007				13915.5	486.028	455.895	466.576	427.877	459.023	487.602	431.768	475.301	482.945	404.966	440.657	416.892	1491	1585	1531	2811	3788.36	3050	452.251	476.392	430.139	1225	1148	8887.61	434.072	444.953	429.163	2212	1417	1683	2082	1505	1441	1187.72	1660	2513	2304	3386	2288	1013
2987	3.54585	2	6.06073242E8;5.49052002E8;	999.0;233.34;	606.073	UDP-N-acetyl-hexose amine I	3	nucleotides	24997.3	15943	18792.8	455.124	446.256	472.767	469.013	483.639	24492.5	24997.3	22290.4	448.942	20478.2	14586.4	481.686	495.743	7423.32	4073	3087	19124.6	492.63	418.813	11955.9	12422.6	491.201	461.819	435.064	462.797	401.55	470.805	423.081	419.779	454.568	487.383	486.616	491.796	460.489	437.551	471.483	498.135	432.541
3030	3.72628	3	2.86971008E8;4.43067627E8;3.11025055E8;	999.0;723.02;595.22;	286.971				11325.7	413.966	490.223	464.988	5676.7	5838.18	3770.5	9122.82	9125.95	7315.08	11325.7	9576.59	3808.98	1917.94	3082.6	2120.22	1354.56	1127.7	975.51	416.215	423.815	434.866	419.71	406.797	437.285	482.419	1502.02	1524.71	449.654	480.623	405.157	466.315	1411.28	438.636	483.288	496.298	466.759	972.674	400.216	446.212	2435.94
3044	3.77134	6	5.65047241E8;5.66050415E8;5.35036377E8;5.67051392E8;5.64462708E8;5.36039673E8;	999.0;158.92;42.38;30.91;16.71;5.27;	565.047	UDP-glucose	1	nucleotides	415526	415526	395867	412987	286598	297036	241128	260793	288123	276891	328318	317203	341509	290044	329388	313283	290092	324930	274435	267914	291144	263608	266456	256999	250604	338638	331678	305222	323868	288126	273060	339956	303788	329574	258180	227588	246163	298875	297933	303423	337254
2209	3.81642	4	6.0607312E8;2.210298E8;6.07076965E8;1.89003723E8;	999.0;584.15;143.6;123.76;	606.073	UDP-N-acetyl-hexose amine II	3	nucleotides	90404.9	37188.4	35223	29290.9	75447.9	72075.8	60287.1	79691.9	79491.8	71732.2	86668.5	90404.9	58510.7	41971	37674	20352	12328.6	16168.6	18316.5	30583.5	32079.8	24061.5	22670.1	21735.2	5522.13	21937.3	25127.1	25102.1	14736.4	14992.3	8579.34	18827.2	24628.3	7599.85	8061.96	6132.45	11838.8	18285.9	11185.6	10701.8	29048.4
3170	4.31252	2	3.91031769E8;3.92035217E8;	999.0;106.73;	391.032				106384	11091	11224	27802.8	8125	6171	25777.8	3636	18120.9	8146	2014	4247	34774.8	25259.8	15510.9	9975	16022.9	11176	25640.8	22718.9	49933.7	69044.6	25200.9	51777.7	26402.8	25217.9	38510.8	22690.8	49251.7	14527.9	24531.9	21365.9	24249.8	3804	14840.9	19385.9	29487.8	42049.7	12967.9	20246.9	15747.9
2382	4.69578	2	1.74012192E8;2.95029999E8;	999.0;857.1;	174.012				12979.4	5798.34	6331.98	411.313	439.463	419.656	2296.59	446.318	425.521	1244	499.105	1355	4658.35	5054.16	5575.1	3296.09	4196.95	4648.05	8336.86	7984.76	3728.71	10950.1	6577.22	12593.8	5037.02	11730.3	4310.6	4271.86	4997.2	6076.74	3560	7731.45	7486.31	4775.9	2727.73	5203.78	9668.63	8672.63	5381.32	5260.14	1511
3249	4.74087	2	1.73008911E8;4.11077026E8;	999.0;51.92;	173.009	Dehydroascorbate / Aconitate	2	organic acids	140019	59775	62123.6	28040	24857	20572	49135.9	25626	21056	29638	13099	26065	53314.7	59852.2	63493.9	35311	47369	51103.1	87163.3	84382.1	40815	117134	71614.7	134539	59063.3	117397	43065	50072	57677.5	69905.3	75287.4	82449	84956.5	54818.6	34646	61328	98182.7	89099.5	58716.3	59527.4	32334
2403	4.78597	2	1.11008575E8;1.12011925E8;	999.0;43.7;	111.009				196944	82724.2	83271.1	43858.4	40443.7	32396.2	73841.9	39928.7	35052.1	47445.1	19540.3	39550.6	77207.7	87294.8	94740.2	54082.5	78475.5	80251.4	117466	115056	68370.4	154122	105974	174998	90540.5	146968	66673.5	76540.7	83170.2	103481	112035	108415	124066	75561.8	56426.3	89774.6	126202	123686	89080.7	87845.8	48788.8
3269	4.80855	6	3.45082214E8;2.99076569E8;1.37024261E8;3.35053253E8;3.46085266E8;3.41087097E8;	999.0;397.29;152.71;152.65;133.16;117.95;	345.082				54240.6	404.423	1420.63	1485.47	2218.73	3045.77	2280.58	2294.55	13758.7	11149.5	6361.24	5172.9	24429.6	22995	33850.7	24059.9	39031	32939.2	22790.7	1832.65	1504.43	1177.2	5038.24	2282.58	8876.28	434.336	1713.93	1492.46	19923	17448.4	12719.4	32055.7	38758.9	39941.9	13043.2	12425	7695.36	19314.3	14255.4	18819.8	29903.7
3310	5.03405	2	2.05035004E8;2.0603833E8;	999.0;71.05;	205.035	N132	3		282790	122894	126956	60387.8	57433.8	46176.8	108385	54284.8	47155.8	64860.7	29557.9	61145.8	115345	129331	146858	81391.7	111981	115340	176645	169369	93815.6	231770	148503	258747	129209	237547	98354.6	108264	125946	151095	164470	175363	182988	93610.6	74748.7	134088	198700	193323	129035	132364	75308.7
3340	5.23694	2	3.7813324E8;3.79136627E8;	999.0;130.38;	378.133				37786	407.455	433.887	488.82	436.108	434.811	429.216	401.76	474.386	433.298	452.494	440.709	481.101	2258	2906	5232	12580.4	15272.5	11198.1	421.687	483.132	475.694	10772.7	1790	37786	437.53	401.102	429.552	7367	5695	7888	4659	4231	5760	7924	6240	8166	6596	9998	8225	5007
3500	6.31927	4	2.01003555E8;1.57013962E8;1.5499823E8;1.39003357E8;	999.0;562.8;429.31;128.38;	201.004				47435.2	34753.8	33628.5	11236.8	18445.5	6475.58	44140.1	28422.6	14512.1	23782.1	10828.6	36688.2	47435.2	30596.2	26042.1	1310	7292.52	14050.6	41943.1	21664.1	5577.07	24683.6	6293.09	15433.8	1311	26648.6	441.434	452.6	7657.83	8596.41	6264.55	17619.7	15001.9	2941.25	495.282	4462.21	11352.2	11656.2	4036.7	2094	2250.66
3540	6.54476	2	3.80155182E8;4.70150848E8;	999.0;179.54;	380.155	Pantothenic acid-hexose	2	alkanoid acids	22308.1	4953	3259	3461	5539	2994	2184	4904	4461	4488	5198	3695	5166	7588.55	8148.54	9009.87	22308.1	17850.7	11895.7	3969	3979	4110	7055	10172.6	11604.9	3517	5605	3505	10072.9	7138.64	7567.26	11865.9	7354.21	8269.96	7886.68	8604.41	8749.94	5942	9394.64	11439.2	7755.92
3607	7.04084	4	2.03082214E8;3.49012115E8;2.35071869E8;4.0717157E8;	999.0;465.42;177.05;114.96;	203.082				27399.9	3396.13	5521.69	6750.57	4681.67	6360.44	3590.96	3996.07	4626.77	4466.73	5061.59	479.411	1126	449.435	430.857	456.494	4464.78	3716.97	5411.5	27399.9	23082.1	20534.4	27222.9	19934.7	11246.3	4971.73	6855.26	7985.58	1504	4199.81	3697	4396.92	1488	3487.07	4255.01	6332.93	5689.37	6622.31	6970.01	1864	1695
3701	7.80748	3	3.71061157E8;2.09029938E8;3.72064636E8;	999.0;264.73;143.54;	371.061				37881.5	2800.49	2256.78	2309.76	3856.92	2960.4	5824.59	3250.25	10257.7	11562	7978.58	9399.04	6180.38	26650.9	30645.6	22280.4	28921.8	37881.5	23603.3	3761.97	3226.26	3174.29	2707.54	4488.58	463.953	452.651	438.07	437.644	2206.81	1002.46	428.751	2733.53	1085.42	1789.04	1136.39	437.354	1553.16	1710.08	1486.2	3301.22	1443.22
3763	8.23594	2	3.92148895E8;3.93152344E8;	999.0;135.01;	392.149				35358.8	442.298	483.619	472.056	451.959	433.58	487.268	476.813	421.331	475.412	426.293	409.241	488.708	419.093	480.283	1968.88	7982.09	15643.7	8385.43	402.086	466.398	458.805	462.99	430.462	32292.3	482.568	416.159	423.649	3291.43	2179.02	1700.99	5232.43	2767.59	2768.59	2816.39	3570.28	5101.96	3449.78	7204.3	6214.38	2830.33
3774	8.32614	6	3.41086853E8;4.31082397E8;3.42090424E8;3.77063507E8;4.32085724E8;4.42098328E8;	999.0;242.73;147.38;73.9;36.13;32.51;	341.087	caffeic acid hexose I	2	phenylpropanoids	165357	61260.5	35845.7	30729.9	28696.5	31976.8	8135.31	59731.1	56581.2	36369.4	30411.2	26723.6	62688	49797.4	53283.1	51436.2	89425.2	108219	69307.3	91155.5	82095.8	112013	119445	165357	111988	57308.8	75006	50428.6	68652.5	73636	64918.2	80144.2	83952.8	59456	63677.4	68327.4	62330.7	73074.3	52134.6	73477.2	72443.8
3816	8.59672	7	3.71097809E8;1.63039597E8;4.15087402E8;3.25092163E8;3.61068817E8;3.72100739E8;3.63065735E8;	999.0;211.37;194.58;168.08;161.25;159.74;45.3;	371.098				195134	9996.99	7242.15	9163	10208	4183.78	6313.31	39012	34302.4	26702.9	15341.7	26200	94022.1	64795.5	64259.8	55817.4	100787	84720.7	59966.1	19347.5	13705.6	20340.3	102218	109964	128085	30472.7	47045	37277	88499.5	120516	98535.7	122016	165598	101877	85601.5	97267.6	82426.2	108718	57007.1	90351.2	142591
2990	9.00259	2	6.29182129E8;6.30185852E8;	999.0;233.83;	629.182				23065	10230.1	3700	3769	11107.4	5755.51	1910	11629.9	7692.85	8997.54	12278.4	8373.84	8761.58	8511.84	11271.4	13249	23065	20195.9	8231.12	7621.8	7829.06	8423.03	12189.3	17069.2	12846	9889.26	14708.5	10435.9	8581.72	8148.57	6393.83	11089.4	8336	8017.23	8619.82	8372.03	9175.76	8335.17	6852.92	12653.4	10344.7
3889	9.0251	3	3.41086914E8;3.42090363E8;4.31082306E8;	999.0;139.58;128.77;	341.087	caffeic acid hexose II	2	phenylpropanoids	51948.3	1661.64	474.575	485.443	4769.23	4933	5059.82	19326.4	19156.7	12654.5	20399.6	15987.7	30963	28320.7	28410.2	31252.2	26464.8	27705.9	28997.7	32013.9	29542.6	23916.6	40010.4	30485.5	30606.7	1421.98	2354.66	437.837	23816.5	16182.6	14828.2	28580.2	31449.4	34581.2	17114.3	19715.2	15944	24721.8	18405.8	18774.3	35558.7
4002	9.90453	3	2.85060883E8;2.86064453E8;3.7505603E8;	999.0;107.1;47.98;	285.061				124105	61161.8	39420.8	16545.6	56879.9	89458.3	93879	26173.4	62577.7	32778.3	38142	18995.6	56121.9	38672.1	124105	38221.1	44878.9	42987.8	60850.7	50033.4	61905.7	53364.2	22730.5	26814.6	27335.3	17022.6	37068.9	20467.5	27471.4	22847.5	10178	33597.3	56526.9	36633.1	19704.6	24827.4	27087.6	29938.4	22403.5	16429.6	20253.5
4003	9.90453	3	3.41086945E8;3.42090332E8;4.31082336E8;	999.0;129.64;108.13;	341.087	caffeic acid hexose III	2	phenylpropanoids	41243.5	449.201	440.543	438.709	1161	1066	1326	2856	2487	2101	3906	3222	5833	15017.5	14464	20505.5	33228.2	39507.6	36901.2	5782	2799	2243	11288.3	5540	27256.4	401.465	483.998	433.747	29026.2	18662.5	18172.1	31975.2	19285.2	28139.3	22072.1	21334.5	22443.8	18974	40761.2	27098.2	19768
4026	10.0398	2	2.97074158E8;3.08106293E8;	999.0;981.04;	308.106				9565.68	449.594	410.128	488.613	480.756	406.887	451.743	484.494	402.919	3142.89	3545.88	3813.86	431.859	6337.78	5582.81	4942.81	9565.68	5680.81	2436.92	442.509	436.187	476.522	473.723	469.993	461.721	440.521	429.133	473.866	447.656	453.094	499.532	480.617	453.564	437.846	483.971	414.964	434.712	478.776	460.433	434.457	473.506
4056	10.2428	6	3.27107788E8;3.73113281E8;3.28111115E8;3.63084351E8;4.17102966E8;1.65055374E8;	999.0;214.05;146.78;125.16;110.48;107.24;	327.108				109366	436.455	493.928	439.483	434.532	463.812	411.084	459.322	404.397	454.127	1450.68	486.257	20449	13788.3	17142.5	21544.5	20239.5	13674.6	21523.7	400.063	412.416	496.914	6535.16	2587.45	30100.6	487.142	494.767	440.593	28042.2	29873.7	22435.1	36093.1	41112.6	30098.8	13549.8	24969.2	12426.5	24604.7	15639.5	20831.1	42237.6
4097	10.5359	5	4.43191528E8;4.44194733E8;5.33186646E8;4.01108063E8;4.79168304E8;	999.0;209.18;103.59;63.33;43.75;	443.192				177331	57190.6	53659.6	70313.3	72803.4	53367.1	44365.9	69426.8	87497.4	98546.9	81854.2	68514.1	98758.6	137019	118912	109349	177331	144587	108839	75067.1	70759.9	63728.2	118963	111881	133693	62600.2	74739.5	71284.7	101458	87213.6	92178.4	99542.1	100404	91905.2	126747	113135	96930.1	98193.7	108144	111566	100914
4171	11.0545	3	3.41086853E8;3.42090393E8;4.31082367E8;	999.0;148.7;105.8;	341.087	caffeic acid hexose IV	2	phenylpropanoids	151245	5916	4060	3983	16870	12717	15158	43536.9	38410.9	31712.9	99356.7	45591.9	99976.7	110537	111967	95451.7	111820	110859	108038	65590.8	55459.9	48927.9	106829	75550.8	92265.8	6962	10456	9539.99	85400.8	64864.8	56601.9	105985	89081.8	90557.8	61034.8	74774.8	63131.8	87807.8	77963.8	70520.8	96625.7
4185	11.1221	9	3.43102448E8;4.77160614E8;4.7816391E8;3.44105927E8;4.67131714E8;4.33097961E8;4.3115506E8;3.77063538E8;3.8914444E8;	999.0;988.23;182.62;131.79;105.97;95.37;87.02;78.13;59.26;	343.102				118385	4223.55	2629.97	2254.81	9914.01	4188.94	4302.34	9456.77	12360.8	10411.2	13182	9841.3	22309	29067.2	36869.7	40081.7	62361.5	63651.4	42385.3	8192.23	5549.2	7882.11	22571.7	23637.4	85209.5	8430.61	14573.4	11835.9	60628.7	51230.4	37245.1	58868.8	56212.2	57869.2	40479.8	49743.3	46190	52475.2	61173.8	57227.5	60456.8
4221	11.3476	2	3.53086823E8;3.54090271E8;	999.0;156.97;	353.087	5-Caffeoyl-quinic acid	2	phenylpropanoids	50022.6	1148.94	1389.92	1286.93	1757.9	1168.93	437.153	1828.9	454.386	2563.86	2728.85	5702.68	7837.56	20461	16900.2	26710.7	41443	47483.7	50022.6	1493.92	1640.91	1176.93	13133.4	12402.4	39318.1	1451.92	1491.92	2462.86	35876.3	23415.9	23305.9	34661.3	22124.9	32146.4	28518.6	27588.7	27320.7	20314	41554	40822	21772.9
4230	11.4153	3	1.75060852E8;1.15039886E8;1.76064209E8;	999.0;64.04;57.61;	175.061				105589	1017	452.057	418.403	1105	3172	2820.88	2716	9391	10346	6248	23569.4	105589	88066.2	89229.6	46654.1	47079.2	48128.4	44663.7	2921	2460	2883	10329	7308	41694.2	1425	1558	3452	89635	56405.2	58711.8	48992.4	37927.5	45245.2	29039	35750.8	30184.1	50698.2	31216.7	44394	41870.6
3358	11.7986	6	1.062281006E9;1.61024246E8;3.90067078E8;4.38103638E8;5.30135193E8;3.52079651E8;	999.0;917.48;636.53;629.05;517.71;469.1;	390.067				23237.7	4318.09	4504.03	4104.56	6646.82	9800.29	9027.38	8673.06	18906.6	23237.7	13091.3	10197.7	17346	16151.3	18542.3	13162.4	12278.1	9926.69	7316.04	3792.18	2266.55	2433.77	2422.72	3786.74	461.613	2485.11	4378.23	5629.76	3716.33	4147.45	4090.94	4595.51	6641.52	5376.59	4024.43	3991.44	2682.19	4100.25	428.088	4916.97	5913.07
4309	11.8437	26	3.53086945E8;1.91055771E8;7.07181335E8;3.54090454E8;4.43082458E8;7.0818512E8;3.89063477E8;1.9205899E8;3.55090546E8;7.09187927E8;4.44085754E8;4.21074615E8;1.06127771E9;3.91060883E8;3.99092529E8;7.29163818E8;4.54098297E8;3.07081787E8;5.33150513E8;3.69082123E8;7.06364441E8;7.08001892E8;7.10190674E8;4.51064117E8;3.44671997E8;4.65064453E8;	999.0;216.2;179.98;169.93;64.97;61.4;19.46;14.15;12.82;12.41;10.79;6.04;5.75;5.16;4.69;4.07;3.9;3.74;3.35;2.81;2.65;1.91;1.87;1.72;1.47;1.23;	353.087	3-Caffeoylquinic acid (Chlorogenic acid)	1	phenylpropanoids	2.38022e+06	705140	707436	685754	1.19965e+06	1.27401e+06	1.12379e+06	1.1384e+06	1.94737e+06	2.38022e+06	1.44152e+06	1.33526e+06	1.84131e+06	1.88212e+06	1.94302e+06	1.77412e+06	1.52975e+06	1.25747e+06	1.00912e+06	681934	663021	557512	584742	621224	382080	632160	743581	693630	668600	789880	683006	845717	1.09827e+06	1.08231e+06	688171	685494	586950	771406	396351	879503	1.0817e+06
3366	11.8888	5	6.79187195E8;6.80189941E8;4.16082672E8;6.81193115E8;8.15838135E8;	999.0;302.55;69.89;54.5;24.47;	679.187				124535	23818.8	25578.9	24504.4	40872.5	34170.1	27491.9	29430.5	68222.9	124535	39378.2	37309.6	82778.7	78144	68225.1	41336.8	64880.4	46211.9	36764.2	32246.3	20908	16895.6	20751.7	30077.3	11348.7	16034.6	18630.1	15708.1	16843.2	19893.6	16261.5	28865.1	39267.7	27562.4	18874.3	17244.8	14293.9	25344.2	11677.8	27646.2	33382.2
4342	11.9564	12	3.71097778E8;1.63039673E8;3.61068756E8;3.26095764E8;4.15087463E8;6.51192078E8;3.72100739E8;3.63065735E8;6.52195496E8;3.62072205E8;3.93079529E8;3.27095947E8;	999.0;615.93;418.63;367.06;268.69;194.62;151.27;115.71;54.5;51.9;46.55;21.61;	371.098	caffeoylglucaric acid	3	phenylpropanoids	191985	103039	109332	137687	121611	89575.1	81069	83922.4	129373	187912	94657.3	87980.2	176297	148819	126126	93375.4	155435	128733	119449	151930	109744	86969.1	131273	151828	102794	69874.8	86434.7	76238.2	93756.5	98217.5	79213.3	138614	171442	115533	90625.1	90036.3	67023.1	129934	83894.9	106261	133940
3380	12.0015	2	3.25092224E8;6.49233948E8;	999.0;5.71;	325.092	Coumaric acid-hexose I	2	phenylpropanoids	472583	112882	119970	144363	131938	105151	96607	98190	150628	204948	112726	104393	243655	175531	166534	145705	177255	149372	151220	163055	120658	98875	146245	166536	127618	80183	98826	84960	139427	150875	107666	235838	345917	185030	107354	129614	83172	206063	100109	127679	229651
4362	12.0467	2	3.23133942E8;3.24137451E8;	999.0;115.55;	323.134				63859.2	39385.6	30526.3	39994.7	43872.4	25983.6	25314.6	37052.1	45511.5	42846.6	30311.3	29799.3	35355.1	42588.7	51478	42969.5	49724.2	63859.2	41986.8	29921.4	34579.1	31207.3	31485.2	40351.7	57257.7	35384.2	32488.1	26102.5	48656.1	38001.8	41963.6	49963.3	39926.9	35531.2	47484.3	35918	39433.7	42807.7	59066.7	58791.5	46191.3
4380	12.1819	2	4.31118683E8;3.85113373E8;	999.0;487.27;	431.119				15756.1	10135.1	6085.32	4970.64	9814.86	6310.2	3882.85	9152.8	8162.33	8680.33	11594.8	5543.55	8271.65	6894.6	11148.8	6864.72	15756.1	12041.1	7671.24	7735.47	6677.4	5428.23	8124.14	8670.07	7224.25	3521.43	7041.56	4770.93	5271.72	4946.15	4479.07	7819.73	6656.2	4602.84	5986.29	5769.96	4602.09	4702.59	4907.31	6773.45	6546.73
4397	12.3172	3	2.93123444E8;2.94126953E8;3.83118835E8;	999.0;106.01;41.44;	293.123				97047.6	10519	10794	19471.8	18820.8	14039.9	11100	24774.8	32017.5	39867.6	55541.1	38924.7	51981.5	60264.4	61816.7	50286.3	97047.6	50261.8	63170.4	39813.6	24155.8	27614.8	38767.6	21577.8	15168.8	9059	16389.8	15390.9	9173	15175.9	11686.9	10991	15286.9	13996.9	12860.9	20906.8	9524	26005.8	7860	9595	13762.9
4432	12.5879	7	3.51071472E8;1.53019058E8;7.05166321E8;1.89040115E8;7.03150635E8;3.69082031E8;7.06169434E8;	999.0;187.73;81.25;76.2;51.71;28.36;27.36;	351.071				165645	476.226	441.867	427.841	452.754	460.257	1581.16	1652.12	5552.95	2616.85	1665.09	5453.09	34721.4	15547.3	34064.4	31534	22507.8	23046.1	17953.8	412.028	495.604	1236	494.612	402.021	4548.23	498.973	489.021	408.576	38744.8	38713	15821.6	59457.4	84553.5	72648	9590.31	14974.6	6511.7	34291.5	8508.06	10723.7	84610
3456	12.6329	2	1.71029541E8;3.52074951E8;	999.0;438.01;	171.03				62091.5	480.625	404.532	470.435	450.764	402.875	487.623	426.42	2024	433.937	423.745	1482	14224.4	6515.75	13399.5	11631.5	7483.71	1972.74	2640.66	476.116	428.695	402.968	407.006	404.948	1290	443.444	491.161	450.065	13991.4	16067.4	6524.72	20767.1	31097.8	25767	4174.82	5416.79	438.838	12407.4	2831	4933.75	32451.8
4457	12.6554	16	3.53087036E8;3.54090271E8;4.43082336E8;7.07181763E8;1.79034882E8;1.73045212E8;3.43102814E8;7.08185059E8;3.55090393E8;3.8906369E8;4.44085663E8;4.54098267E8;3.99092377E8;4.16082581E8;4.8710849E8;5.31134766E8;	999.0;168.44;70.07;50.74;41.35;37.96;32.57;18.1;17.7;15.65;11.83;9.94;9.55;9.1;8.77;5.15;	353.087	caffeoylquinic acid	3	phenylpropanoids	538544	1330.26	1248.76	406.665	433.928	433.562	490.49	2327.96	3368.04	2627.89	3646.92	45090.9	145183	272400	305545	382647	538544	509034	411108	401.779	1331	423.413	61696.5	61195.6	205747	1310.59	457.165	13829	326835	224873	238505	362957	237576	340538	272534	265788	245040	218275	285229	364995	206883
4476	12.7457	11	8.17203186E8;7.71196899E8;8.18206543E8;7.72200806E8;8.07173889E8;8.61192627E8;8.1920874E8;7.73203308E8;8.08177917E8;8.62196228E8;8.09170105E8;	999.0;965.92;346.48;322.82;209.54;185.03;90.51;74.47;73.38;69.76;51.55;	817.203				216188	3786.94	3362.94	4878.93	21668.5	34411.3	23846.5	27491.4	216188	152926	55368	38703.6	144659	111150	156133	109428	195877	183005	102266	6001.9	4816.93	2938.95	16687.6	8052.84	39117.1	2792.95	3811.94	2743.96	21089.5	37621.2	18498.6	92174	188098	176191	19922.6	17341.6	13883.7	32771.2	39756.1	34550.2	72250.7
4527	13.0387	12	3.09118286E8;2.9908963E8;3.10121704E8;3.010867E8;3.53108398E8;3.11122314E8;3.00093109E8;2.63113098E8;3.26108551E8;3.51129089E8;3.3912915E8;3.48129578E8;	999.0;148.81;126.16;44.51;19.32;16.5;15.58;14.47;9.71;9.12;8.87;5.34;	309.118				854917	18656.4	2892.93	416.587	13274.6	4635.26	2830.72	30504.7	22026.9	55672.4	55542.9	55153.6	96558.6	227306	298753	364077	781932	631316	854917	1090.12	471.782	487.339	17006.6	5494.57	54170	452.356	1957.42	2507.98	37349.7	52441.7	87476	92424.7	153862	283532	107529	307697	137713	88717	35470	287825	40625.4
3509	13.0838	2	4.36217743E8;4.37221222E8;	999.0;167.02;	436.218				28240.9	9755.26	4686	3317	14373.6	2958	453.593	10785.3	4388	3243	13310.6	4030	7845.8	4047	5661	6839	19296.6	17886.9	3922	4648	4308	1627	13070.6	24188.8	9473.45	4859	19081.6	9542.35	4238	10499.2	3189	12314	15589.4	2672	5612	4106	10143.1	4349	3912	12837.6	6829.78
4541	13.1064	5	4.57191833E8;4.58195221E8;4.47163116E8;4.11186401E8;5.01181702E8;	999.0;176.63;106.85;91.36;70.16;	457.192				142692	2340.88	1135.94	444.152	439.622	436.675	448.255	442.891	460.743	492.875	455.337	434.648	436.824	8899.59	10334.5	21384.6	86109.7	142692	71826.1	498.546	488.674	465.438	1276.93	1200.94	59785.5	478.139	429.408	460.264	44037.1	17738.9	13268.4	55135.6	22899.6	28561	20696.6	23662.4	36075.5	17194	62280.6	53516.2	30655.8
4547	13.174	2	5.9324408E8;5.94247375E8;	999.0;268.42;	593.244				30542.1	479.313	475.262	497.214	494.634	465.107	451.27	402.978	473.142	400.741	2343.71	3202.61	6187.38	13004.7	15378.5	16574.4	22066.9	24459.6	18786.2	446.649	484.151	401.074	2575.69	1940.76	13578.7	477.087	459.375	463.857	22674.8	11365.9	15289.5	25758.5	14209.6	20639	17860.3	13915.6	17366.3	12224.8	27755.4	21518.9	14006.7
4558	13.2642	11	3.25092133E8;3.71097687E8;3.61068787E8;3.26095642E8;1.45029266E8;4.1508725E8;3.72100922E8;3.63065826E8;3.88087646E8;3.62072144E8;1.63039688E8;	999.0;452.65;155.8;152.4;96.65;95.94;71.52;45.59;32.38;21.66;15.64;	325.092	Coumaric acid-hexose II	2	phenylpropanoids	480906	2115	3429.63	2579	6360.48	19422.5	17121.5	21832.1	38246.2	12340.2	25303.9	26486.7	117271	38946.7	46762.6	62857.3	31473.7	30599.6	82666.5	15103.6	8240.37	7543.26	90617.4	38414.2	137012	7102.29	19067.4	19418.3	113620	119282	67424	175177	285867	190940	49147	104866	36186.2	155211	53422	48899.8	214109
4573	13.3319	4	3.87164917E8;3.88168579E8;4.77160706E8;4.23141998E8;	999.0;175.74;41.9;36.09;	387.165	N232	4		114679	44745.3	26934.2	14357.3	64527	13037.4	5411.71	46621	24953.4	20149	53130.9	21667	32317.8	20970	32716	62467.7	90794.1	78504.7	26366.2	21193	19703.1	10431.5	60658.3	105848	44481.8	45558.2	79566	32329.3	34030.3	53467.4	27097.7	84188	54120.7	23208.9	34970.6	33796.6	55675.8	32308	27987.3	97850.2	52703.8
4588	13.4221	4	5.95165771E8;5.96169006E8;5.97171387E8;6.85160889E8;	999.0;287.1;49.17;25.56;	595.166	Naringenin-C-diglycoside	2	flavonoids	184425	400.241	494.291	498.843	6660.51	9160.32	4262.64	9711.29	44696.8	48637.5	16695.8	18723.6	81275.1	86711.3	120708	81174.1	181331	184425	120579	423.147	446.646	469.823	498.141	493.584	455.631	499.427	426.855	413.865	73911.9	66014.3	57905.9	125030	117106	119945	60540.7	49164.5	54508.1	72471.4	97018	107332	79389.7
4598	13.4898	3	1.79034866E8;1.35044937E8;1.80037811E8;	999.0;129.91;67.27;	179.035				79536.6	1551	2272	497.521	2822	3330	5963	412.479	5244	4799	3443	484.418	28830.3	1482.37	28699.2	12266.4	11415.4	12718.2	24818.9	491.056	467.299	449.459	1502	3082	400.507	457.405	462.818	474.361	2480.61	28114.3	1268.75	49195.3	55896.5	34035.7	3897	486.818	462.137	30540.3	430.145	6075	27842.1
4614	13.6025	3	8.15908813E8;8.15900146E8;8.15924011E8;	999.0;448.45;309.91;	815.909				18061.6	444.472	406.414	415.064	411.331	424.692	438.318	479.775	471.49	18061.6	412.291	450.562	492.59	479.748	486.34	402.262	15891.3	447.161	454.218	486.142	470.995	476.478	485.58	405.262	499.572	423.926	487.494	464.597	498.196	486.245	497.74	406.439	408.865	418.857	482.506	491.704	453.533	439.578	428.178	486.403	488.142
3578	13.7829	2	3.87164948E8;3.88168579E8;	999.0;153.68;	387.165				55336.1	6779	17911	3452	12031.5	3007	1975	26696.8	13830	10024	34477.8	11251	14141.1	9429	17442.6	29187.7	38862.6	34716.7	11098.7	13676	10950	5264	28833.9	55336.1	16716.7	17852.7	33347.7	11891.8	13854.6	20045.5	9006.33	33539.9	16866.9	7976.84	13337.9	10351	23671.3	10322.6	9250.86	41326.2	21081.9
4638	13.7829	3	3.51129089E8;3.52132263E8;4.41124451E8;	999.0;137.69;31.02;	351.129				167244	2338.22	2353.82	2088.71	2420.78	944.829	464.183	3416.06	1709.86	3808.67	7732.92	5956.09	15212.7	26902.9	32918.6	26887.3	167244	108282	134625	1612.63	493.867	1286.07	1303.5	2234.57	4842.48	1312.67	2646.44	1099.85	10944.4	3622.46	11343.5	19716.7	13977.1	32468.2	12225	37581.4	14675.1	10828.9	3222.51	37550.2	3413.31
4644	13.7829	7	4.47149994E8;4.48153076E8;4.01144653E8;4.37121338E8;4.91139771E8;4.39118164E8;4.02147705E8;	999.0;188.76;113.25;110.37;55.58;29.66;18.59;	447.15	Benzyl alcohol-hexose-pentose + FA	2	phenolic compound	154653	84272.5	78683.2	89498.5	134950	99946.7	118071	108861	114474	104803	113169	80425.4	116334	104944	111338	105927	126937	113875	87465.6	112812	112331	112283	145696	133527	113394	83244.5	138238	95170.5	110359	120409	91721.9	110533	95454.9	108661	98627.1	106878	96100	102709	90569.7	106763	104292
4671	13.9407	6	4.63144989E8;4.64148315E8;4.53115936E8;5.07134857E8;2.93087036E8;4.55113281E8;	999.0;185.55;111.76;55.32;34.38;28.85;	463.145	Guaiacol xylosyl glucoside + FA	2	phenolic compound	127565	86384	79790.3	42866.9	97268.1	111772	37090.7	46953.6	92506.2	55662.6	71006.1	74711.6	108754	51620.9	88710.7	64491.7	54555.2	65199.4	97473.7	75399.9	52993.9	19002.5	93712.6	94566.2	80594.5	47702.3	73968.2	46297.7	61041	69656.7	70457	58962.9	40356.6	54044.8	79271.1	64802.5	64221.2	85667.4	58721.4	59731.8	57597.5
3604	13.9633	4	3.29086884E8;3.19058197E8;3.30090363E8;2.83081635E8;	999.0;145.47;130.33;80.9;	329.087	4-Hydroxy-2-(hydroxymethyl)benzoic acid-hexoside	3	phenylpropanoids	77781.3	5009	5869	4136	5340	5287	5668	9129.97	6156	5541	5000	5099	7243	7218	10153	6878	18242.9	15767.9	16535.9	8704.98	6814	5174	34310.2	19925.6	67719.5	3687	7105	5621	47560.9	38421.2	32051.3	17965.9	33881.3	27947.4	27008.5	38400.2	35102.4	50285	40318.2	28673.4	29483.4
4687	14.0084	7	3.55102448E8;3.56106018E8;3.91079163E8;4.45098053E8;4.01108063E8;1.75039795E8;3.93076477E8;	999.0;162.73;89.98;43.34;36.05;25.58;24.23;	355.102	Ferulic acid-hexose I	2	phenylpropanoids	172947	29481.7	21954.8	23819.4	48063.7	45539.5	52057.8	60108.6	67583.8	65358.2	104774	57325.9	140149	118010	151360	119948	147518	111290	121984	56355	50751.9	43358.6	64619	61016.7	92137.8	38758.1	61809.2	66898.3	125360	90934.5	88470.7	172947	145123	144094	81908.1	100260	76949.8	92475.1	64027.3	69581.5	128026
4690	14.0084	3	3.95191559E8;3.96194763E8;3.85162781E8;	999.0;150.85;100.67;	395.192				42309.1	17060.3	16674.5	25227.9	29710.3	17569.3	16937.6	20187.2	35559.3	42309.1	15656.5	16930.6	18413.4	34869.5	28098.1	22943.4	27787.7	32515.8	16635.5	18086.4	23727.4	24969.5	22649.6	18510.3	16373.5	9268.8	4872	4850	9905.77	6835	10652.8	8331.8	11662.7	4626	8158.8	6395	7585	6632	4596	14523.7	5190
4708	14.1211	3	3.41086853E8;3.42090454E8;4.31082336E8;	999.0;140.62;54.86;	341.087	caffeic acid-hexose V	2	phenylpropanoids	106569	9312	7623	7998	16667.9	12545.9	15130.9	33455.9	19053.8	19722.8	44432.5	25434.8	28949	28073.1	21728.8	19014.9	25980.2	24902.8	30651	67882.7	56876.9	59054	106569	74492.6	63102.8	13852.9	18442.9	15519.9	26601.2	23373.8	19268.9	29359.2	32137.1	37683.7	20902.8	27182.2	18573.9	31069.1	25951.2	21638.8	40929.6
4740	14.3917	5	3.35133759E8;1.73081543E8;3.3613739E8;3.71110565E8;4.2512915E8;	999.0;136.29;129.14;67.14;51.76;	335.134				79763.9	14116.3	8107	13913	16034.5	12849.1	11008.5	12747.7	10513.1	12804.8	13607.7	9372.46	12501.3	31858.9	29680.7	37721.7	68803.7	57880.7	52630.6	14029	10437.1	7198	22794.5	21224.3	58887.8	7229	14428.9	10165.2	43451.9	30990.6	48363.9	33506.1	29020.7	38692.4	41722.2	44398.4	36852.2	33676.5	46983.4	58196.2	22885.6
4762	14.5269	5	3.85113373E8;3.33060791E8;3.25092163E8;4.41066528E8;1.71029602E8;	999.0;702.91;532.44;258.25;166.76;	385.113	Sinapic acid-hexose	2	phenylpropanoids	51245.8	2161.58	1935.89	2050.41	4461.08	3567.53	4196.11	5346.28	7907.09	7505.35	8781.73	5772.57	13516.4	11853	13614.8	9982.6	15054.8	11550	9867.81	2917.21	3047.61	2108.08	3488.95	3324.29	6374	2396.46	3794.89	5750.84	16899.4	13077.7	6673.24	20722.6	20106.6	18003.6	7756.11	10223.7	5590.78	11448.8	6262.15	8349.63	22142.9
3678	14.5721	2	3.51071228E8;3.52075562E8;	999.0;156.09;	351.071				137008	2118	2243	2125	3095	4346.97	3971.97	2912	4507.97	5312.96	3972.97	4261.98	17441.9	12699	27958.9	25768.9	19150.9	19559.9	25817.9	2174	1807	1695	1915	1846	3804	1977	2078	1770	30590.9	34125.9	14760	55983.8	71197.8	58852.8	6601	11727	6649	28261.9	8005	10037	55953.8
4792	14.7299	2	3.87164948E8;3.88168579E8;	999.0;157.74;	387.165	Jasmonic acid -glucoside?	3		46311.8	447.57	11537	8695	457.391	7074	4978	14610	8728	8534.99	25989.2	9160	9003.8	8816.15	8217	22084.2	36497.1	29625.2	5811	10537	7491	4018	19363	46311.8	11679.7	8729	26086	7853	8249.84	15174.4	4021	27008.7	15339.9	3783	6434	4919	12504.8	3920	5331	25519.6	12728.7
4817	14.9103	14	3.53086853E8;1.91055756E8;3.54090454E8;7.07181396E8;4.43082428E8;7.08184998E8;3.55090912E8;7.19112244E8;1.9205899E8;3.75068939E8;3.89063538E8;4.21074463E8;4.54098267E8;7.20115601E8;	999.0;194.96;169.22;89.07;29.63;28.54;15.94;13.19;11.81;7.15;5.91;5.89;5.86;3.47;	353.087	4-Caffeoylquinic acid	2	phenylpropanoids	876833	455245	453009	424050	671752	672517	614813	630449	788130	876833	642570	667934	521377	558837	411879	480443	441841	391489	358333	426524	392198	344472	375018	368450	220486	383862	440086	414932	245550	278938	245911	262089	334044	310201	238069	248039	222668	261345	203184	347182	399331
4834	14.9554	7	3.65017731E8;3.66020813E8;3.6701355E8;7.19112244E8;2.10991394E8;3.67020966E8;3.86999664E8;	999.0;122.63;37.77;30.68;25.33;15.29;14.01;	365.018				329014	191818	189648	121097	210858	224782	327796	126122	243301	127141	147221	92600.8	223766	132347	329014	139868	167391	157779	196953	249068	259218	252339	155747	175136	172998	124116	206619	124979	145812	163872	124289	115116	102141	152917	149112	146461	143939	206744	122129	111778	123367
4846	15.023	4	3.55102448E8;4.01108063E8;3.56106079E8;3.91079132E8;	999.0;341.76;149.01;137.62;	355.102	Ferulic acid-hexose II	2	phenylpropanoids	76506.7	1908.25	5674.46	7039.79	20312.8	21868.4	28587.7	30117.3	23016.3	17662.1	49382.5	27371.1	37462.4	31640.3	29626.6	27148.2	33915.5	31595.7	48804.6	29433.2	24735.1	20470.5	36690.5	28319.8	56150.7	17694.1	29057.2	36850.3	55887.2	36566	37820.6	62632.9	54286.4	59566.5	34240.6	43065.3	34387	36373	37267.1	25976.1	53926.5
4856	15.0681	2	3.87164917E8;3.88168549E8;	999.0;170.54;	387.165	Jasmonic acid -glucoside?	3		81966.5	27978.1	17828.8	13115.1	40825.3	12463.1	10138.3	27797.1	16624.9	22704.5	39041.4	21661.5	24584.4	26684.2	21706.5	50586.7	72584.2	55491.3	17052.8	19715.7	15267.9	12892.1	42011.2	81966.5	31856.9	22908.4	47986.8	21254.5	22587.5	34878.7	18617.8	58757.1	45537.9	16522.9	24241.4	19602.7	31867.9	18945.7	21478.6	65969.7	30788.9
4877	15.226	5	4.91176239E8;4.92179596E8;4.81147369E8;4.45170563E8;5.35165649E8;	999.0;208.52;109.95;65.89;51.74;	491.176	N231	4		102423	480.594	447.378	460.124	1047.95	478.605	404.685	1877.91	1110.94	1635.92	3051.85	1659.92	3319.83	13240.4	11626.4	14472.3	62620.6	82612.4	52557.1	1029.95	484.858	1278.94	8487.59	5140.74	61229.9	420.189	3206.84	2541.87	50641.9	36226.7	34745.7	50069.5	26214.5	37662.6	27584.4	25171.9	42175.2	43677.1	100361	48756	32232.7
4892	15.3387	2	3.51071381E8;3.3306073E8;	999.0;296.34;	351.071				26735.9	499.552	468.231	451.499	452.661	406.744	423.218	406.171	484.885	476.619	429.484	443.617	1249.45	401.311	1660.61	1869.19	1670.59	1578.78	2969.95	416.51	424.92	400.797	453.834	440.657	437.73	412.287	430.662	449.042	3459.95	5018.95	1476.99	6352.88	9118.35	6710.23	438.218	1210.53	1288.37	2811.27	1383.18	1760.41	8189.22
4910	15.4515	2	7.97306824E8;7.98310486E8;	999.0;371.22;	797.307	N178	4		17020.9	497.076	478.156	462.794	447.548	457.215	432.674	451.39	485.833	419.786	499.147	440.511	477.351	1265.17	1161.32	2583.27	8698.67	7596.82	5390.18	437.225	472.394	450.642	2348.61	1234.22	10957.5	470.288	491.097	457.211	2111.95	1826.36	6997.61	2502.39	2535.34	4325.22	9452.05	7677.85	3759.57	3842.45	4283.34	6906.4	1955.18
4927	15.6319	4	2.23060776E8;1.81050156E8;1.63039764E8;2.24064163E8;	999.0;181.78;144.28;99.26;	223.061	Sinapic acid	2	phenylpropanoids	39138.8	498.596	465.518	452.659	444.008	468.07	407.652	460.014	478.487	405.117	1609.48	3232.96	10351.1	17889.9	24183.1	34803	39138.8	38881.9	31592.9	447.784	414.96	449.758	488.807	437.161	473.688	467.911	456.655	496.843	425.268	480.081	485.465	1216.59	7397.61	4105.68	459.321	460.165	474.966	464.048	486.735	430.754	427.276
4942	15.677	2	8.15966003E8;8.15997314E8;	999.0;593.12;	815.966				10060.3	489.769	477.789	468.622	474.303	448.479	468.574	435.153	433.663	414.111	418.075	491.383	421.407	474.644	431.264	445.733	468.634	483.329	456.336	480.37	411.488	450.445	461.912	496.563	495.363	407.919	430.629	436.791	441.216	431.648	464.53	468.022	406.005	479.498	444.915	410.641	470.839	474.648	9135.42	496.299	477.215
4948	15.722	3	3.37092133E8;4.33207184E8;3.38095795E8;	999.0;277.19;134.22;	337.092	Coumaroylquinic acid	2	phenylpropanoids	33803	1669	1501	1483	3823	4115	3449	7434.19	13011.6	12206.4	15554.4	10580.1	26009.3	33682.8	33803	20269.1	19677.4	13720.1	9296	1644.25	3042.72	1856.93	7262.5	5988.07	4603	2618	5084.15	2773	2633	4173.25	2446	2740	5312	3227	4315.76	4798.55	2804	6670.76	2328	4182	6355.44
4960	15.7897	7	4.31191589E8;4.32194733E8;4.21162689E8;4.75181396E8;4.23159821E8;4.22166199E8;4.48181763E8;	999.0;202.58;132.61;47.19;29.98;17.47;17.08;	431.192	N238	4		190524	78363.7	71586.3	78316	96351.5	76742.5	77889.8	96283.4	111479	132973	134664	124270	140020	183907	163224	135909	190524	157568	146589	96343	95086.6	88220.4	124372	128208	127156	80382.7	87454.6	90251.7	120558	102198	101287	130924	119081	93868.5	104170	102971	110417	128655	111684	119277	109222
4982	15.9249	5	5.67191956E8;5.68195618E8;5.57163025E8;3.59133911E8;5.21186768E8;	999.0;226.09;179.24;143.68;84.15;	567.192	dimethyl-dihydroxyphenyl hexoside	3	phenolic compound	45584.5	3880.59	3539.63	4538.52	9386.95	6834.42	4273.55	12683.1	9955.72	10375.6	11946.4	13923	16538.9	16465.5	16230.6	20928.5	22423.4	19039.7	15183.9	11885.5	11690.3	8183.29	31318.6	24020.2	41969.5	5355.44	8539.26	15951	14119.9	24962.9	39399.5	11305.8	19316.2	22322.6	42248.4	37300.9	23710.4	31018.6	16255	31439.7	16644.2
4984	15.9249	2	8.15908508E8;8.15949524E8;	999.0;847.84;	815.95				15470.2	427.595	456.949	466.881	498.117	410.194	495.086	464.886	408.242	425.443	484.794	403.402	416.975	482.997	491.622	416.89	432.983	495.695	409.977	407.29	469.856	404.342	471.672	464.535	440.32	420.096	484.696	407.426	487.484	489.421	494.256	425.956	445.989	477.785	2033.37	453.939	469.317	413.309	409.96	427.773	422.126
5003	16.0377	4	4.27181244E8;4.28184448E8;3.81175781E8;4.17152466E8;	999.0;158.83;70.62;37.58;	427.181				74632.8	10164	6957	8512.98	19656.6	5662	4526	10119	9657.98	7241	14450	7514	8910.98	27538.9	16320	30600.2	74269.3	74632.8	41318.3	6928	6150	6971	17805.8	20003.5	54055.6	6283	12698	6364	51697.1	21971.9	16532.4	67879.1	27777.1	32504.2	28011.7	33998	39207.3	19746.5	44477	46551.3	31497.7
3846	16.0603	3	7.40196228E8;4.49108185E8;4.03160126E8;	999.0;233.54;204.0;	740.196	N251	4		26878.6	408.623	489.923	422.404	987.017	2019	479.01	3085.93	17465.9	19277.8	2824.67	3935.22	12918.5	11190.6	16896.5	13933.1	26878.6	18866	10312.2	432.807	446.98	497.455	472.947	1146.03	1204.37	477.748	1035.94	449.491	3484.92	5685.2	5059.46	4786.06	7715.45	7957.77	3960	3153.25	2356.69	5036.06	4080.13	3744.74	5568.47
5021	16.1279	3	2.95139069E8;2.85110291E8;2.96142395E8;	999.0;145.99;119.22;	295.139				38976.9	499.834	451.445	492.372	491.347	467.66	444.478	420.112	435.721	435.179	401.999	444.604	1118.25	7348.33	7134.05	15772.5	38976.9	36765.2	27261.6	464.975	431.403	477.772	2203.6	1732.18	32151	472.786	403.201	421.734	11125.9	4379.3	5213.5	14595.7	9481.2	9211.8	6208.16	11010.1	13465.4	5953.02	9557.91	14919.2	4757.03
5022	16.1279	2	6.23181519E8;6.24185059E8;	999.0;227.54;	623.182				19774.7	6304.03	2622.57	6740.36	5982.47	6634	7976.77	2835.03	5728.36	4850.57	2759.15	5165.97	7682.89	6050.09	9015.93	4722.53	4171.45	4726.32	6961.16	4053.84	8725.64	7857.04	3411.72	5625.13	9695.82	9076.51	7110.94	3586.24	9698.73	6569.46	10269.4	7246.52	6695.78	5913.23	8209.06	7947.2	8981.89	9530.06	7648.52	11464.2	6998.02
5051	16.3534	3	3.65180634E8;3.66184174E8;3.29087219E8;	999.0;146.87;41.46;	365.181				50779.2	18896.8	21795.8	35007.9	32148.4	31828	28414.2	24518.8	44546.2	50779.2	28964.6	21149.1	35695.6	36558.9	42599	23241.7	36672.2	28935	25319	32060.2	27437.3	21848.8	32425.1	31997.1	20106.9	18830.9	28352.3	20502.7	25052.6	24347.6	22405.7	22206.6	27563.4	22409.6	24476.6	21979.8	20627.7	26954.4	20764.8	24607.7	28281.3
5073	16.5112	3	3.70113556E8;1.90050522E8;3.71117004E8;	999.0;349.72;143.88;	370.114				47706.3	22918.6	27066.8	33067.5	29532.7	22366	19596.4	24489.2	32522.9	30138.8	28495	16772.3	27671.1	26980.3	23928.2	25033.7	47278.8	36493.9	34529.7	39649.6	33699.2	32241.6	47706.3	31722.2	35883.6	18196.2	27072.9	22601	26947.8	26336.5	21670.4	34597.3	25532.7	24595.5	24435.7	27057.6	23248.6	26916.2	30149.4	24856.9	26422.1
5081	16.5338	4	3.51071442E8;3.52074615E8;1.71029617E8;1.53019012E8;	999.0;155.24;134.37;109.54;	351.071				98188.2	457.442	471.195	497.03	470.765	463.64	403.857	1034.63	2367.16	488.724	428.18	2506.11	10763.8	3964.59	9000.09	6985.52	4766.31	5898.91	10924.6	456.161	463.688	423.795	455.543	414.703	3501.76	403.489	403.671	479.248	17949	20968	5286.13	21788.7	31499.7	23412.7	3076.91	4575.38	2678.05	13461.4	4876.27	4081.55	40747.4
5101	16.6691	2	6.73303589E8;6.74307251E8;	999.0;271.33;	673.304				29803.3	1942	6258.86	29803.3	2419	2772	20125.6	4416	2954	10281.8	1868	412.866	2227	2228	433.806	1836	17710.6	1636	1446	16445.6	23678.5	17110.6	6053.87	5386.88	3139	1615	3513	2651	1531	1908	2264	1717	2705	6485.84	5904.88	3005	2335	3354	2052	2899	1903
5142	16.9622	8	4.91139404E8;4.92143097E8;4.81111145E8;2.93086975E8;5.35129517E8;4.83108032E8;4.93144714E8;4.82114349E8;	999.0;210.74;118.99;53.73;33.84;33.08;25.18;20.45;	491.139	Methyl salicylate xylosyl glucoside + FA	2	phenolic compound	256427	216133	141229	107032	186620	218248	78853.4	94834.8	177120	112802	138408	164440	203585	117443	201747	137349	107336	152274	195012	114019	100628	38930.7	202661	230598	153441	137475	139183	92449.2	210135	121297	145585	159165	103769	117992	180371	156588	163329	129562	165425	168566	144228
5158	17.0299	4	5.6920752E8;5.70211182E8;5.59178772E8;3.6114975E8;	999.0;228.51;169.44;117.66;	569.208				68604.2	3245	2876	3575	11901.8	9621.84	7313.92	25862.4	17751.8	17978.8	56596.5	44148.2	58509.3	67780.7	43905.1	34672.7	68604.2	42574.1	45176.4	8419.93	6921.93	7148.93	13567.8	11099.8	23714.4	4432	7798.92	14058.1	10532.8	17224	21520.8	6739.94	15582	11867.8	18004.9	20713.7	11763.8	23515.7	10156.8	16444.9	15137.9
5164	17.075	3	2.95045258E8;2.96048584E8;1.79034988E8;	999.0;122.07;106.47;	295.045				42852.3	1197.89	1316.48	402.757	1125.37	449.155	441.915	1202.16	1338.67	440.052	1196.82	3409.48	8644.78	15554.9	13891.1	22549.2	36209.6	33910.4	31919.4	448.817	432.239	465.298	9928.02	7079.92	35452.3	494.887	457.505	1030.84	32065.7	19916.3	24780.6	31122.5	22932.8	25025.6	38538.6	25972.5	35311.2	22586.9	31062.8	34545.4	19260.2
5178	17.2102	3	6.9334906E8;6.943526E8;7.29325928E8;	999.0;360.6;91.12;	693.349				47215.8	14712.9	8840.93	18352.5	26314.8	12854.9	9165.93	8158.94	25016	26939.7	10938.9	9056.92	11989.9	13791.9	12425.9	10533.9	17502.9	14017.9	8168.94	11527.9	10072.9	15741.9	13788.9	11035.9	25482.7	25696.7	30647.4	32282.3	30621.1	24413.7	31878.9	15098.9	35200.7	21659.5	22089.1	19479.6	14904.9	18116.3	20459.4	38655.6	14747.9
5189	17.278	2	7.59233826E8;7.60236938E8;	999.0;343.32;	759.234				45154.9	478.295	467.082	493.562	466.052	431.918	437.686	1106	3098	6476.98	1401	1464	3572	8309.98	5873.98	9652.97	34365.9	26576.9	16469	460.024	463.288	431.317	407.635	476.17	2654	406.173	483.999	493.595	14437	22820.9	24177.9	14782	16192	21559.9	28269.9	25257.9	15640	25623.9	43069.9	45154.9	16074
5214	17.4357	6	1.272583496E9;1.273587036E9;1.274589966E9;6.58791199E8;1.262554565E9;6.59292969E8;	999.0;602.6;237.1;157.91;125.67;104.07;	1272.58				70203.6	2043.07	1358.38	409.749	462.46	481.237	488.265	453.056	415.296	483.981	485.336	484.559	5434.69	19560.9	19973.7	12906.9	50698.3	68350	64755.2	473.916	492.462	404.022	5202.79	9659.17	28527.4	475.351	451.151	493.775	43451.3	18754.2	25046.9	43111.2	23465.5	19393	16249.1	19785.8	33933.6	39056.5	46261.8	37600.5	10987.7
5265	17.8641	2	3.6710257E8;3.68106232E8;	999.0;164.99;	367.103	?-O-Feruloylquinic acid	3	phenylpropanoids	85546.7	3388.71	2742.76	3334.71	18531.6	10323.2	10120.2	13331	17659.7	28502.9	33008.6	26818	48305.4	63089.4	85546.7	60630.5	78535.2	51804.2	34452.4	480.857	1160.9	408.746	1203.9	478.257	464.881	1848.84	3366.71	2149.82	13103	5495.53	6908.41	7675.34	17434.7	9526.27	11936.1	9346.3	6780.42	3670.68	2788.76	12461.1	8276.37
5282	17.9318	4	4.61165497E8;4.62168701E8;4.51136963E8;4.15160217E8;	999.0;195.64;105.49;45.62;	461.165	2-(3,4-Dihydroxyphenyl)ethanol hexose-deoxyhexose	3	phenolic compound	109817	40759	54984.9	68011.7	71583.8	54053.4	45510.5	63201.4	77702.1	90199.6	76245.7	49600.3	71799.5	77350.1	48552.4	64236.7	94262.1	67132	55130.8	77512	77643.2	65913.8	109817	77141.9	73735.8	45109.8	64831.2	54620.9	68556.7	65244	54105.6	65805.1	56375.8	61110.1	62679.1	64373.8	50900.5	55652.2	74971.6	61473.9	55970.1
5291	17.9769	3	2.66186829E8;3.12192139E8;3.02163422E8;	999.0;399.17;192.01;	266.187				23555.2	9521.65	6245.08	3825.37	10684	1925.47	420.066	5633.69	855.764	402.291	7199.23	1314.68	426.534	425.348	1410.21	1591.49	15743.7	9822.97	417.51	4537.59	983.148	406.277	4268.97	23555.2	2503.6	3732.4	9980.84	2565.66	1295.89	3818.59	465.57	3276.8	11753.3	426.48	1291.81	437.002	3345.09	477.707	480.223	7720.32	1958.95
5299	18.0445	2	7.75228577E8;7.76231873E8;	999.0;349.15;	775.229				28382.6	498.317	419.095	417.313	407.798	1265	461.977	1456	10020.8	12925.8	1065	2031	6596.9	8266.88	10737.8	8458.87	28382.6	27375.6	11904.8	481.208	454.133	404.445	489.302	454.603	464.603	487.973	433.071	470.771	11925.8	11563.8	11424.8	11126.8	14085.8	13256.8	13567.8	9525.85	8192.88	11192.8	17106.7	19109.7	15488.8
5341	18.3828	2	4.18207428E8;4.19210876E8;	999.0;181.43;	418.207				43790.6	28374.6	21010.1	20387.3	36762.9	19377.6	10752.4	28482.7	25130.5	22688.5	32513.3	14395.3	19564.5	16235.6	22928.4	20751.2	43790.6	39893	16207.6	22969.5	20273.3	22891.4	30509	37067.8	14739.2	15436.9	32042.5	19389.6	11892.1	15313	11796.1	20337.2	22230.6	1226	12987.8	12222	13604.5	13253.6	9315.91	21583.8	16784.5
5362	18.5407	2	3.86123627E8;3.87126617E8;	999.0;188.58;	386.124				46401.2	463.943	465.454	439.797	472.513	455.86	460.669	461.27	404.922	457.766	3151.99	4327.49	46401.2	18311.2	26733.3	2861.36	5177.41	4509.26	11996.3	459.836	467.028	465.434	420.941	498.989	448.394	422.022	483.539	413.562	2577.72	11618.4	6065.28	11507.6	12726.1	2503.81	2383.97	2962.23	6673.83	15124.7	2373.98	2078.35	1930.54
5370	18.5857	4	3.92080078E8;2.71060608E8;3.93083466E8;3.33060791E8;	999.0;250.13;176.22;117.2;	392.08				84846.1	409.4	474.353	456.087	407.747	1308.9	479.313	441.408	14020	11660.3	1138.92	1096.92	11934.5	22057.8	26624.1	36168.3	84846.1	54930.4	21154.3	427.589	472.366	499.266	470.026	417.899	490.343	406.781	407.786	477.342	20468.2	23394.2	25005.1	30507.2	35822.1	46847.8	29121.9	18353.1	5998.56	21560.7	17584.9	42953.4	33611.6
5386	18.7211	3	1.8907637E8;1.29055557E8;1.90079712E8;	999.0;108.97;74.76;	189.076				95823.7	414.662	492.148	474.93	495.918	459.933	492.476	453.195	408.88	478.396	440.687	1246.5	11838.2	25571.8	16463	18629.4	44639.5	25050.8	39717.7	453.922	480.803	477.626	8347.53	2754.47	73460.4	414.785	438.701	1444.1	19873.5	11235.5	17774.3	16258.4	13326.6	19412.6	15336.2	48765.3	22268	28518.2	12355.2	13901.1	7896.16
5416	19.0141	2	4.44234283E8;4.45237762E8;	999.0;202.39;	444.234				21917.2	9196.98	6534.38	4292.71	12366.7	2829.38	478.457	7744.89	1259.82	455.842	8666.05	1485.18	429.096	436.183	3625.58	2849.23	21917.2	9971.93	402.643	3640.47	1343.21	437.483	3809.24	17312.2	2212.87	4149.76	9884.46	4055.44	1267.76	3917.45	481.354	3403.2	9854.43	458.242	1704.58	1068.21	3078.56	456.077	443.78	8083.96	1926.96
4199	19.0818	3	4.03160278E8;4.041633E8;8.39223267E8;	999.0;167.11;83.73;	403.16				45512.3	14547.6	10935.8	13448.7	18791.5	15229.6	17319.5	23430.4	22015.4	24396.3	32712.1	26788.3	26887.3	39973.5	33577.1	36924.9	45512.3	40631.6	33821.7	14567.6	16068.5	13540.7	23862.4	22974.4	29974.6	12119.6	15431.6	19444.5	33694.1	21445.7	23560.7	35301.5	24158.3	23977.8	33037.7	32357.3	30790.8	24236.3	33097.8	34484.7	31595
5436	19.1269	5	3.92080292E8;2.71060577E8;3.93083374E8;3.94075897E8;2.72064026E8;	999.0;218.66;184.51;43.76;28.56;	392.08				258984	469.009	488.276	485.317	3256.54	7647.87	3395.39	4756.95	66233.5	61514.2	6374.79	6632.71	34062	71170.6	103274	114717	258984	170370	55822.9	459.261	441.302	491.966	427.629	454.673	408.342	405.623	459.887	479.987	47450.9	56032.7	68585.2	78146.8	89511.2	120514	83260.8	51049.8	20695.4	52300.7	52468	129848	96659.1
5448	19.1945	2	8.16012756E8;8.1598645E8;	999.0;655.75;	816.013				15178.1	488.617	484.524	15178.1	451.527	411.443	426.157	420.027	457.2	431.052	462.175	446.791	487.264	496.229	434.505	437.073	499.552	432.741	422.549	466.735	415.037	457.675	496.978	470.665	435.555	491.087	408.971	411.674	447.651	499.184	445.183	428.424	495.408	421.39	436.996	420.48	467.787	467.389	4978.6	427.213	496.884
5455	19.2396	2	4.33113068E8;4.34116425E8;	999.0;204.73;	433.113				25687.6	440.184	492.318	448.134	420.054	435.57	453.202	437.587	4056.29	4289.44	488.202	454.074	4573.41	7161.85	11307	7677.22	25687.6	24339	12281.8	491.284	499.782	480.845	477.038	494.583	456.813	493.026	474.365	446.564	3683.64	3373.76	3291.06	13776.1	10847.2	15261.3	3200.39	2679.28	2099.39	4107.1	7984.02	10087.3	5707.3
4231	19.3749	2	1.272583618E9;1.273587158E9;	999.0;615.13;	1272.58	Esculeoside B + FA	2	alkaloids	9233.38	462.11	431.664	448.545	421.019	480.338	489.141	434.009	497.074	434.906	421.13	475.009	451.475	1533	1882	1705	7462.13	7572.21	6851.86	404.914	469.302	479.851	476.175	499.845	5840.03	411.16	416.254	468.21	6226.11	3222.23	4402.12	4794.55	2886.4	3705.84	4668.7	3701.76	3931.46	5372.36	3979.39	1518.25	1341
5468	19.3749	6	3.91196228E8;4.35186218E8;4.37201874E8;3.92199829E8;4.36189789E8;4.711633E8;	999.0;657.33;269.26;142.51;111.04;91.01;	391.196				85140.2	28569.1	24413.8	51803	63416.5	43525.4	35230.2	40125.3	74148	85140.2	36041.3	26157.8	33416.5	59637.8	48132.6	46843.3	52973.8	54801.5	26621.3	28423.4	46514.9	43547.3	43817.2	27248.6	28486.5	11772.8	9950.82	7206.93	14980.7	9218.85	14459.7	9975.82	15795.7	7535.87	14894.7	12311.8	10494.8	10055.8	6440.93	21359	8891.84
5475	19.3974	3	3.02106018E8;2.15074249E8;2.58116302E8;	999.0;521.04;482.99;	302.106				21685.9	474.41	444.315	492.183	430.294	469.48	463.623	419.875	457.135	411.895	430.225	474.683	1510.86	405.725	1069.49	409.38	1406.01	442.678	469.782	1210.29	429.504	480.772	488.242	451.891	7556.24	448.802	1347.09	488.042	12821	1405.01	1201.3	12955.7	1740.54	7816.81	1745.53	1882.34	6628.43	1842.39	6806.41	1345.1	7422.28
4249	19.5327	2	6.13176331E8;6.14179749E8;	999.0;279.4;	613.176				22527.3	453.966	489.453	444.28	434.629	413.931	412.587	1060.48	19342.5	14795.2	1255.38	2079.97	10564.9	8374.69	13824.7	6988.15	22527.3	20709	9570.3	402.636	455.333	411.392	475.389	417.772	429.945	492.141	476.986	451.323	4683.2	3388.33	2905.57	7545.04	13787.7	7568.05	3072.48	1425.3	1975.03	2522.76	6163.65	5966.6	8670.58
5494	19.5327	3	2.06081848E8;2.50071487E8;2.07085175E8;	999.0;116.41;103.62;	206.082	Acetyl-phenylalanine	3	amino acids	48434.7	6077.3	6667.03	8420.31	8820.1	7877.32	6118.08	12397.9	12037.5	10525.6	25577.1	17318.3	32355	48434.7	30208.5	31125.3	44601.4	22644.8	33706.6	10735.1	9399.88	7756.99	16668.3	9088.61	11264.5	3093.85	5554.2	5587.02	17028.7	9581.87	7826.61	19561.4	15280.2	15080.8	7831.58	9826.52	13201.1	15035.3	15346.4	8496.89	10027.4
5514	19.6455	16	7.41187012E8;7.42189697E8;7.43192444E8;7.77163574E8;8.31181396E8;7.78166382E8;7.79159729E8;7.40309387E8;7.44195251E8;7.42066345E8;8.04181885E8;8.09173767E8;8.3218512E8;7.39724976E8;7.80163025E8;7.43071289E8;	999.0;347.7;91.83;62.58;20.32;20.23;16.49;16.34;15.89;12.67;10.5;8.95;6.75;6.52;4.84;3.95;	741.187	Quercetin-hexose-deoxyhexose -pentose	2	flavonoids	963457	413527	372293	562084	631941	451747	345071	428389	847288	963457	521632	491428	729841	861157	757719	564592	750779	592569	498741	476481	423432	371867	343944	529853	263205	511151	470632	367249	334769	503565	429511	455761	609169	485663	446911	384024	410869	566231	298413	618998	598691
5557	19.9386	3	4.33113098E8;2.84095581E8;1.97063705E8;	999.0;537.11;325.22;	433.113	Naringenin-hexose	2	flavonoids	18284.9	493.856	481.895	419.195	480.453	407.861	412.285	493.752	2722.44	3121.53	400.035	436.186	1730	1158	8309.6	469.144	16217.8	13977.3	7610.36	461.169	469.882	401.911	477.366	488.244	1526	480.557	420.636	490.709	6734.08	1333	1143	15098	9795.9	13904	2367.87	3141.44	2479.67	4207.15	7908.21	6152.4	9174.8
5566	19.9838	5	3.77180603E8;3.78184204E8;5.09223114E8;3.67152344E8;5.10226593E8;	999.0;165.61;117.46;105.72;22.49;	377.181				110005	93702.8	62830.7	74598.5	97368.8	84880.4	97035.9	92455	101617	110005	87517	78598.4	76860.6	98088.5	95433.3	88362.4	91630.2	98958.7	86724.7	96594.1	98776.3	102198	103166	97326.8	79949.2	74203.7	74829.5	53863.8	82741.4	53499	73361.3	70377.5	75088.3	57090.1	64587.4	65274.4	58770.2	61776.3	52476.2	76409.1	58858.1
5575	20.0739	2	7.48822693E8;7.49324219E8;	999.0;705.17;	748.823				8982.9	470.415	493.03	485.706	409.478	497.346	482.287	416.542	426.973	451.527	481.084	439.438	440.265	412.451	1050	489.305	4968.98	6254.71	6914.32	455.264	431.558	433.469	475.798	1257	6885.36	428.862	445.676	428.481	6193.44	1271	3268.17	3249.48	429.956	1540	459.269	1230	2744.74	4388.16	5623.1	4976.08	440.401
5600	20.1867	13	6.67796448E8;6.68298096E8;1.244588623E9;6.687995E8;1.290594482E9;1.245591919E9;1.291597778E9;6.62782104E8;6.63283813E8;1.246594971E9;6.69300964E8;1.292600342E9;1.280564941E9;	999.0;643.15;299.68;251.41;240.76;183.64;150.62;135.68;89.95;74.31;73.0;62.74;61.37;	667.796				183477	1364.95	1138.96	484.435	451.071	442.025	499.244	474.189	420.354	408.27	407.552	457.84	12970.6	57287.3	53089.3	51217.5	159447	183477	122308	412.958	422.677	469.888	19791.5	23557.4	94415.1	439.514	1126.96	1342.95	115642	45398.6	71601.7	92396.2	61611.6	87376.1	60278.9	59911.8	68496.5	85456.8	106612	104453	38819.8
5610	20.2543	2	3.67102417E8;3.68106262E8;	999.0;155.94;	367.102	3-O-Feruloylquinic acid	2	phenylpropanoids	28410.6	5373.29	4155.9	4938.51	19974.3	11499	11596.8	15933.1	12337.6	17373.5	26676.4	26102.7	19727.3	25346.9	26185.6	23065.1	28410.6	24822.1	21030.8	1480.25	2361.81	1725.13	2373.8	1672.16	2029.98	2793.59	5050.45	3086.44	10760.4	4173.89	5029.46	4702.63	9430.84	6116.91	8900.03	6514.71	5464.24	3067.45	3338.32	9871.62	5976.98
5618	20.3219	3	3.91160309E8;6.87793762E8;6.88295532E8;	999.0;586.07;406.16;	391.16				23638	465.539	417.578	427.391	446.087	469.514	498.805	1375.14	1593.46	1603.43	2674.19	2300.96	3484.96	8207.15	8437.83	8011.42	23638	19803.5	18034.2	954.809	450.673	417.533	2018.32	1385.11	10011.4	418.078	440.189	1076.2	11487.6	6969.19	12142.1	8173.11	5387.53	7171.88	10405.4	10414.1	9074.79	13277.6	11938.5	12455	6203.98
5633	20.4121	2	4.71186218E8;2.21066254E8;	999.0;313.67;	471.186	N317	4		12178.4	4742.3	4067.26	5359.16	5864.49	5208.38	4964.46	6104.06	7229.24	8317.65	8095.23	7489.87	8925.51	11352.7	9686.1	9405.78	12178.4	10055.9	8880.49	5842.9	6073.06	4812.15	7939.29	7144.86	8636	4172.38	4678.04	5494.54	7103.32	5971.94	6646.54	6430.51	6861.37	5475.41	7647.69	8098.61	7339.34	7919.85	6645.2	8158.01	6902.45
5636	20.4121	3	6.09145081E8;6.55150146E8;6.10148376E8;	999.0;267.26;266.15;	609.145	Kaempferol-Hexose-Hexose (3-O)	2	flavonoids	24381.8	451.962	477.449	448.175	1881.41	403.383	428.388	1524.8	420.999	475.868	4580.35	490.054	438.366	463.52	457.671	449.276	4515.78	4343.93	486.892	480.341	477.377	438.327	1520.82	2717.81	416.693	442.863	2371.13	471.642	434.717	419.348	462.623	24381.8	1464.2	466.77	2133.72	457.08	474.997	469.889	446.537	2088.03	489.231
4367	20.6601	2	7.60822571E8;7.61324646E8;	999.0;749.92;	760.823				10973.8	418.025	499.033	451.347	489.319	430.19	484.646	492.358	462.553	433.998	495.742	404.908	2693.19	5463.46	4133.76	4883.6	6078.22	6041.28	3990.75	464.725	497.824	450.588	1507.25	1295.35	5304.4	457.234	428.542	414.575	6684.94	3576.95	5488.26	8035.57	7226	5230.54	4033.96	4004.81	3704.9	6447.18	5183.54	7946.61	3451.04
5679	20.7053	13	4.71186188E8;2.2106636E8;4.72189789E8;4.7320166E8;5.0716275E8;9.43379883E8;5.6118158E8;5.091604E8;4.74205383E8;5.39173828E8;2.22069595E8;5.08166382E8;6.51249634E8;	999.0;466.16;222.89;198.82;148.13;44.25;43.17;41.48;38.34;36.55;31.4;26.97;15.62;	471.186	N317	4		252799	109546	89523.3	134857	136900	130155	115818	137985	170765	198600	186800	167094	185368	241241	206481	210291	252799	193936	174840	136430	151098	128556	193137	163704	197059	97196.9	133455	146236	150953	144200	159665	145697	155871	145805	204502	186579	152761	183662	155320	176788	178695
5692	20.7729	2	3.28118378E8;3.29121796E8;	999.0;151.62;	328.118				18725.2	412.134	412.289	426.197	1223	2953	1248	7248	1355	2008	13372	2738	1335	2371	427.46	441.332	407.236	406.012	427.572	496.4	451.875	483.464	490.627	491.503	481.404	2486	482.549	423.653	482.328	415.749	429.555	422.942	2365	402.609	464.69	441.44	486.32	455.224	404.829	480.937	472.575
5705	20.8857	6	5.77248901E8;5.7825238E8;5.67220154E8;5.69217773E8;5.68223999E8;4.33113312E8;	999.0;272.8;105.73;27.92;24.19;12.16;	577.249	N307	4		244934	468.162	449.7	469.567	432.821	459.305	477.898	9374.77	4210.88	3515.9	43106	40855.1	84529.2	152972	145709	112418	244934	187332	176702	497.179	407.337	426.594	1729.95	1359.96	10477.7	416.626	483.194	1484.96	32405.3	25575.4	26255.4	30556.3	22246.5	27497.4	20471.5	22127.5	16836.6	25861.4	27205.4	28064.4	27103.4
4394	20.9533	2	5.79264587E8;5.8026825E8;	999.0;257.9;	579.265				53352.8	448.832	455.815	440.635	469.496	458.86	412.626	428.047	439.576	445.727	7850.66	4292.78	9297.62	26728.9	20766.1	7944.66	53352.8	30262.7	26362.9	408.227	466.668	432.528	427.762	456.773	419.285	429.021	493.048	439.23	464.646	481.583	403.6	496.903	453.771	491.655	400.07	491.491	446.274	422.501	449.316	471.654	451.294
5716	20.9984	7	3.28648712E8;1.46065964E8;3.28899475E8;1.46177399E8;6.79796082E8;6.80297852E8;3.29150146E8;	999.0;931.01;655.66;610.05;558.79;360.07;257.48;	328.649				52456.1	498.347	423.257	471.425	454.351	478.263	421.111	409.682	480.996	495.92	410.384	8755.72	26902.6	52456.1	43604.7	42471.7	51124.2	46795.5	36413.1	449.974	481.148	483.333	17110.3	15624.4	43196.6	458.356	459.626	6528.76	40807.8	25228.7	34988.1	35251.2	33865.2	29267.4	32236.3	30811.4	29152.5	38370.9	29680.5	38865	27052.6
4404	21.0435	3	6.62176208E8;6.62677856E8;6.63179382E8;	999.0;612.52;220.46;	662.176				21926.5	463.351	402.141	448.658	475.513	460.627	499.537	460.868	499.771	472.982	493.46	496.191	456.838	5449.35	7065.14	12428.2	20173.1	18872	13551.6	481.197	448.904	442.067	421.045	440.279	7240.1	495.241	426.527	441.381	12222.1	2967.63	2663.69	21926.5	4407.46	9919.67	4430.43	6963.14	10576	3553.6	11639.7	11199.9	4082.45
5740	21.1337	3	4.29129364E8;4.30132538E8;2.83060455E8;	999.0;199.84;91.23;	429.129				79377.8	431.271	414.291	491.37	430.425	483.297	465.901	478.011	427.557	455.393	3215.3	4007.12	79377.8	35253.4	40667.1	3526.23	12710.9	7066.69	17110.4	402.514	494.018	412.012	460.732	434.968	446.886	478.302	419.003	443.19	2871.37	10229.1	8664.4	7225.65	10770	3241.29	2307.49	5080.89	6934.71	19285.8	2906.36	2071.55	1732.62
5746	21.1562	2	1.094536743E9;1.095540039E9;	999.0;557.19;	1094.54	Hydroxytomatine I + FA	2	alkaloids	21480.6	9757.8	8639.82	11664.8	12138.7	11606.7	10261.8	9776.8	14999.7	21480.6	9960.79	8188.83	5142.89	4226.91	3391.94	1031	445.667	447.679	488.528	11394.8	14176.7	11963.7	8722.82	7231.85	466.065	10570.8	9505.8	6760.86	420.143	408.374	491.255	469.735	1151	435.235	412.574	485.946	456.775	436.167	473.813	435.529	4477.92
5755	21.2239	4	3.59133728E8;3.60137299E8;3.95110352E8;1.97081436E8;	999.0;163.27;66.94;52.39;	359.134	C10H14O4-hexoside	3		128300	36672.7	31141.8	39911.4	48211.7	40981.3	38503.9	55959	65278.5	64082.3	83501.3	71170.3	80379	115191	102788	111668	125690	101076	92239.3	55402.5	58821.6	49139.4	113800	97082.2	121786	35137.2	49663.1	72188.9	128300	84098.7	78873.8	110023	87388.5	81002.6	115577	101151	102143	93070.4	118115	97523.5	100391
4439	21.3366	3	3.33060852E8;3.34064117E8;1.53019012E8;	999.0;159.58;61.44;	333.061				50985.1	402.575	473.357	465.496	428.389	436.861	450.413	413.837	414.197	445.106	493.324	434.182	13349.9	9153.7	25283.2	13532.2	18740	16446.7	20401.9	429.012	452.476	492.254	455.116	455.387	456.593	436.753	446.92	422.298	11659.6	14997.1	4827	27945.7	35120.8	30180.3	1707	2583	1655	12606	2425	4208	22641.3
5780	21.3592	6	2.03055801E8;3.05123749E8;4.34116577E8;3.5112915E8;3.49113373E8;2.45102539E8;	999.0;945.42;905.94;787.94;592.2;476.3;	203.056				30953.5	448.457	430.417	483.952	456.745	441.029	440.736	417.65	1915.09	3397.72	441.6	413.852	1576.68	4130.5	4798.16	5537.59	30953.5	27883.3	28776.4	480.465	406.011	428.365	457.644	432.368	488.396	440.233	419.788	460.128	473.579	438.429	419.803	1020.94	497.351	6559.19	423.332	6677.05	489.68	498.183	472.245	6193.84	457.734
5815	21.6523	3	3.45154785E8;5.77249146E8;3.46158112E8;	999.0;212.72;147.45;	345.155				31938.1	2175	2575	2951	2004	1896	1916	2239	1674	2289	5019.29	3881.07	1908	7124.86	3159	5557.54	16420.5	16784.8	19906.8	2253	2786	2564	4379	2871	5183.62	1912	1930	1797	14595.9	8180.84	10213.6	9355.51	4657	5233.09	8089.57	7938.4	7786.34	12630.1	25081.3	15230.9	8532.56
4503	21.6974	3	5.90182068E8;5.25388245E8;1.99237747E8;	999.0;856.6;479.4;	590.182				23888.9	465.96	440.006	410.885	475.921	3467.91	5052.93	3746.48	461.53	451.255	433.703	4826.38	428.259	21412.8	452.428	403.079	8106.33	23888.9	5284.51	499.868	416.842	426.703	421.495	3022.36	1084.09	1217.33	420.98	1673.12	454.644	2910.76	1730.18	410.338	8431.06	442.718	1627.81	2096.86	489.372	445.218	1490.2	446.33	480.952
4507	21.6974	5	5.25452148E8;1.31348602E8;6.07802795E8;5.25262817E8;1.31341599E8;	999.0;446.79;292.99;177.2;176.71;	525.452				45197.1	1543.59	483.324	1216.38	1908.82	414.111	430.517	1564.49	24401	444.173	440.623	2749.52	45197.1	6008.27	461.231	3422.64	4521.95	415.822	2020.33	1230.05	470.934	914.093	414.65	436.404	474.17	1318.89	424.748	463.659	478.835	448.201	1252.56	446.684	483.073	3228.67	438.364	1749.92	413.699	1453.55	490.95	492.998	476.829
4510	21.6974	11	5.25509338E8;1.3139093E8;8.15869568E8;8.15899719E8;1.31395813E8;5.25273254E8;6.07110046E8;8.15930969E8;1.31497986E8;1.31229431E8;5.26113831E8;	999.0;395.7;362.19;307.06;278.63;181.88;135.54;126.27;75.11;57.25;42.7;	525.509				150771	404.955	431.228	7943.14	1215	428.848	13580.9	436.917	20813.2	150771	438.223	490.928	2395.88	11664.5	25912.6	3054.62	12265.3	4687.04	408.863	472.856	477.497	412.163	472.686	400.705	414.313	422.453	440.076	473.363	457.406	456.396	5225.57	422.987	1549.16	871.619	471.846	5628.15	417.605	457.561	6929.74	461.411	402.182
5925	21.6974	129	6.0914502E8;6.10148621E8;1.219297607E9;6.11150269E8;1.220300537E9;6.45121521E8;1.221303711E9;6.0849115E8;6.09800232E8;6.12152771E8;6.99140442E8;6.08055603E8;6.47118164E8;6.46125122E8;1.222306641E9;6.72140747E8;6.10805115E8;1.255274414E9;5.25660583E8;6.07129944E8;7.00143127E8;7.23137634E8;1.256278198E9;1.31410065E8;6.08138123E8;6.03093079E8;6.15289612E8;6.48121521E8;6.94161133E8;1.217446289E9;6.55…	999.0;285.4;90.27;70.36;53.08;22.05;18.69;17.47;12.75;9.77;7.94;7.53;6.35;6.17;5.14;5.08;3.93;3.65;3.19;2.53;2.39;2.3;2.07;2.03;1.91;1.78;1.66;1.58;1.55;1.48;1.46;1.42;1.35;1.33;1.33;1.31;1.3;1.28;1.21;1.2;1.2;1.1;1.09;1.08;1.08;1.0;0.95;0.94;0.93;0.93;0.92;0.91;0.88;0.87;0.86;0.85;0.83;0.83;0.82;0.8;0.76;0.75;0.73;0.7;0.69;0.69;0.68;0.67;0.66;0.66;0.65;0.64;0.63;0.63;0.62;0.62;0.61;0.61;0.6;0.6;…	609.145	quercetin-3-O-rutinoside (rutin)	1	flavonoids	9.92444e+06	1.69892e+06	1.72407e+06	1.98801e+06	3.14369e+06	3.08116e+06	2.86196e+06	2.94565e+06	9.90198e+06	9.92444e+06	3.16954e+06	3.16211e+06	7.43881e+06	5.68928e+06	7.69453e+06	4.44179e+06	6.38575e+06	6.75504e+06	4.21825e+06	2.00795e+06	1.59782e+06	1.66275e+06	1.41001e+06	1.87935e+06	707739	1.05588e+06	1.29052e+06	1.15401e+06	1.25442e+06	1.60237e+06	1.37422e+06	3.13584e+06	5.80687e+06	3.87094e+06	1.43358e+06	1.20046e+06	1.00452e+06	1.61383e+06	1.1241e+06	1.86238e+06	2.83126e+06
6032	21.765	20	5.25522278E8;1.31368057E8;1.31353241E8;5.25423462E8;6.07714478E8;1.31329712E8;1.31506653E8;1.31314972E8;6.07266357E8;1.31326431E8;1.31297928E8;5.25241638E8;6.07470215E8;5.25056885E8;1.31234955E8;6.07054626E8;5.25165527E8;5.25084045E8;5.26519165E8;5.25014343E8;	999.0;462.14;279.64;239.34;229.28;175.0;164.59;156.74;125.55;120.21;114.43;101.28;87.04;83.94;83.67;71.37;64.58;64.26;55.19;35.13;	525.522				176417	451.703	474.934	3826.57	3810.28	3969.53	3340.05	3406.22	89587	176417	2724.19	4719.84	102700	14237.9	47608.4	13746.8	12806.6	12089.7	9742.8	1028	412.71	470.62	3301.47	3350.72	1156.74	1062	3434.06	1001.91	426.563	410.075	463.186	3444.43	12201.4	7777.75	2259.59	1105.82	472.44	1256.85	2089	3298.63	1248.5
4559	21.968	5	7.25191895E8;7.26195679E8;7.27197205E8;7.6116864E8;7.6217218E8;	999.0;335.45;73.7;72.96;21.48;	725.192	Kaempferol-hexose-deoxyhexose, -pentose	2	flavonoids	172468	74188	96790.3	158995	145934	79360.3	71565.1	84424.9	172468	161855	87817.5	71126.4	149293	105839	125301	89029.5	137396	101704	81681.2	95124.6	83219.5	77238	79202.5	118713	41144.5	123118	151226	92083.4	83531.7	129872	81636.6	71501.4	121587	103742	114741	98540.8	62234.2	106609	73498	124967	121625
6053	21.968	6	4.71186188E8;4.27196167E8;4.72189789E8;4.73201874E8;4.2819989E8;5.07162903E8;	999.0;578.31;218.72;118.98;114.82;56.71;	471.186				139475	21232.1	14477.5	28198.8	38156.8	35231	27266.1	52264.9	73817.4	87172.9	70813.4	61131.4	76988.7	95873.9	87851.9	111247	139475	102277	82128.8	25198.5	33853.1	18569.4	46479.2	32625.7	79605.5	17695.5	35533.3	40918.4	55747.2	61510.8	66521	47726.5	68206.2	63421.8	85164.3	75300.3	55037.5	82263.6	66820.7	92620	71687.4
4568	22.0356	4	4.49108063E8;4.50111481E8;4.85084778E8;6.77170837E8;	999.0;206.83;136.29;117.9;	449.108				68666.4	405.361	431.614	409.515	455.506	1464	492.068	1495	14393.2	8920.95	1568	2037	9064.95	17161.7	22172.7	22761.3	68666.4	59436.8	27361.8	406.677	447.919	407.097	406.119	437.21	4105.01	449.91	422.473	407.659	17351.3	16614.2	14681.6	33597.8	26348.9	33079.9	14529.5	9475.4	7889.53	17213.2	30580.8	36799.2	22209.1
6071	22.0581	3	4.05175934E8;4.06179291E8;2.43123367E8;	999.0;171.34;70.92;	405.176				71265.3	3666	2558	3174	9114.94	8747.94	9291.93	25087.4	13156.9	13055.9	71265.3	42301.9	46721.9	56972.6	34597.2	24188.4	46381.8	29222.3	30181.4	3176	3159	2987	4238	4138	5895	2759	3415	5220	3364	6334	6106	3097	5523	3713	6139	6119	4491	10064.9	3542	5772	6939
4589	22.1484	2	5.78143738E8;5.79147339E8;	999.0;240.96;	578.144	N333	4		71264.9	423.519	450.681	481.262	499.431	3604.1	1334.45	2496.22	21688.3	26286.7	3840.65	3438.42	28400.5	34584.7	56416.2	44896.8	28389.7	13685.4	9757.49	407.115	498.133	486.325	475.796	422.171	479.867	428.854	406.897	487.729	9337.5	15420	14343.7	15423.3	21698.6	22898.5	16013.1	9667.81	7745.9	13322	6889.13	11023.8	14994.2
6095	22.1934	5	7.60822205E8;7.61324585E8;7.61825623E8;7.62326904E8;7.55808228E8;	999.0;731.35;321.14;110.21;97.67;	760.822				76907.1	472.877	426.534	436.596	1054.94	4534.86	430.386	3698.89	469.907	1070.94	1278.93	13377.6	41283.9	59594.5	45909.3	52460.1	56208.6	51020.4	49740.3	456.105	2492.92	1094.94	28827.1	34026.3	74535.6	1024.95	1201.94	10650.7	43638.1	24937.7	35691.7	26782.2	30085.3	29581.3	27498.9	26149.3	25172.4	45005.7	32388.3	42671.9	23103.3
6123	22.3288	4	1.094535889E9;1.095540039E9;1.096542603E9;1.084508301E9;	999.0;541.04;180.11;91.79;	1094.54	Hydroxytomatine II + FA	2	alkaloids	95375.5	56196.9	60614.4	54196.9	59874.4	52591.7	50319.9	49737.7	59425.5	95375.5	42156	54545.3	37143.1	55837.9	36126.6	26658.7	33243.3	30337	31391.9	72461.3	63432.6	54826.5	60885.2	69526.9	41093.1	58505.7	36109.4	33988.7	33442.1	33082.6	33968.4	34147.1	40522.8	25232.8	23463.2	26289.8	31637.1	39549.7	29429	28911.3	35727.4
6140	22.3738	27	2.45092621E8;2.89082306E8;5.79172302E8;2.46095978E8;5.80175781E8;2.03082214E8;2.90085602E8;4.6914566E8;5.81179138E8;2.77082458E8;2.01103073E8;6.01154541E8;3.57069672E8;3.25059021E8;2.47098877E8;2.04085709E8;3.52078003E8;8.69262573E8;3.85070221E8;5.78566406E8;3.11064362E8;2.9108783E8;3.79077576E8;3.21072144E8;2.40210983E8;5.8316748E8;1.16035255E8;	999.0;234.32;229.04;134.22;67.81;59.18;34.45;10.6;9.57;8.5;8.12;8.06;7.75;7.48;7.26;6.11;4.4;4.27;3.98;3.84;3.64;3.51;3.35;3.3;3.06;3.06;2.99;	245.093				1.57422e+06	6903.97	469.56	462.843	10214.2	2021.05	6356.39	204132	231479	181364	709451	701522	1.07684e+06	1.48329e+06	1.37412e+06	1.28811e+06	1.57422e+06	1.43402e+06	1.34969e+06	10564.7	5240.53	7741.36	52415.3	81220.9	37829.6	5980.43	19285.9	4798.74	220485	162219	98420.7	252400	426065	209801	145421	203136	131613	202697	41167.4	193761	208289
6186	22.5993	7	5.77248962E8;6.41170959E8;5.78252563E8;6.42174438E8;5.67220276E8;6.31142212E8;5.95165771E8;	999.0;386.61;278.36;108.05;101.25;67.3;34.55;	577.249	C26H42O14			213655	475.051	455.143	446.744	2330	2521	1296	12500.3	28720.8	22790.3	43409.1	41944.9	82255.4	121512	118930	94604.9	213655	174981	130526	473.245	469.716	460.102	2179.97	1769.99	9261.62	465.76	407.617	1627.72	35147.7	31854.6	23951.8	51809	36434.6	43684.3	20193.3	18239.3	15422.6	28351.9	43598.2	42371.4	35826.3
6207	22.7346	4	4.63087219E8;4.6409079E8;4.99064209E8;4.65092651E8;	999.0;210.28;52.05;16.47;	463.087	Quercetin 3-O-glucoside	1	flavonoids	161553	4425.14	3594.86	3391.04	18786.6	32427.4	23546.7	21830.1	161553	151541	13926.5	16603.4	66725	35600.9	66046.9	32897.8	51883.1	60089.7	17936.3	5393.29	2724.62	4685.91	1177.97	2391.91	439.464	1401.78	2967.41	2256.03	2671.67	3763.71	3459.98	22614.2	52931.3	26146.4	2115.15	1551.64	1284.88	2498.82	1754.47	3533.91	16512.4
4664	22.7572	3	3.21060883E8;3.19045166E8;3.22064117E8;	999.0;243.34;158.36;	321.061				37831	417.218	483.534	487.023	411.86	413.359	489.781	464.72	487.971	465.366	450.326	416.262	11847.1	2972.74	8297.82	3654.22	1116.15	490.684	453.056	413.988	474.553	409.653	413.258	499.351	412.807	453.083	474.08	427.058	3305.48	2658.98	444.667	12256.8	13572.8	3703.18	415.471	468.445	400.836	1981.49	466.612	404.545	8200.91
6222	22.8023	4	3.61149323E8;3.62152954E8;1.99097061E8;3.97126465E8;	999.0;151.11;136.85;42.87;	361.149	C10H16O4-hexoside	3		99820.9	24044.1	23784.5	34570.5	29133.4	27849.4	26240.1	44520.2	33015.7	39617.6	99820.9	57012.9	62764.1	81558.4	51236.8	41749.1	60088.6	39034.9	40962.3	23370.2	23621	19930.5	23864.1	19822.5	22802.4	20504.8	27401.8	32318.2	15573.8	18828.4	19884.4	11777.1	16917.6	9768.09	19607.9	20662.3	15205.1	23160.5	14357.8	17063.7	17878.3
6236	22.915	23	5.97181396E8;5.98184692E8;5.99187195E8;6.33157898E8;5.96546936E8;6.6516864E8;1.195369629E9;5.95166016E8;4.77139404E8;6.00189148E8;5.96124268E8;5.97817627E8;1.196373535E9;6.87176392E8;6.35154907E8;6.34161255E8;3.57097382E8;6.29171021E8;6.66172119E8;6.60176819E8;3.87108002E8;5.96169067E8;5.98822388E8;	999.0;292.01;66.87;18.96;16.88;12.97;12.44;11.2;9.71;9.05;7.47;7.22;7.21;6.83;5.47;5.42;5.01;4.0;3.99;3.91;3.91;2.24;1.79;	597.181	Phloretin-C-diglycoside	2	flavonoids	1.38077e+06	31153	22233.4	31471.2	103606	136450	84554.5	154607	531827	598625	200170	216557	557667	601932	702556	638210	1.38077e+06	1.21736e+06	817026	28945.2	23235.6	17385.5	21995.6	20684.7	55793.1	13305.9	22907.8	20156.1	491623	624601	486788	613015	626271	610340	509002	378957	334646	571210	800144	825060	629926
6270	22.9827	14	7.60822144E8;7.61324585E8;7.61825562E8;7.62326599E8;7.55808533E8;7.56309998E8;7.56809265E8;7.14816956E8;7.37819641E8;7.62828369E8;7.15318787E8;7.38321167E8;7.5730896E8;7.94816162E8;	999.0;730.02;342.29;113.68;105.35;77.13;41.56;40.31;36.12;30.61;29.36;27.23;25.1;24.98;	760.822	double charged: >1500 D	4		419778	1398.3	1085.46	484.649	426.309	1388.31	454.672	5303.37	1057.2	454.953	4701.67	30200.5	125783	171812	134525	173779	129811	125891	151909	1343.33	2510.76	1159.42	188371	209977	419778	3160.43	7989.25	45578.3	196740	102381	166768	105710	94749.7	106887	141559	142354	133366	170551	111964	167452	95989.8
6288	23.0504	5	4.71186218E8;4.72189819E8;3.28144745E8;1.45841965E8;3.28395599E8;	999.0;176.49;153.14;129.42;90.59;	471.186				34491.3	1594.15	1103.29	464.48	2992.64	1591.41	435.323	3908.97	2959.78	4552.23	7545.03	4873.85	10419	29888.7	33145.8	28279.9	33046.8	29908.9	20936.9	3651.6	3544.44	2474.4	12579.4	12539.4	18291.6	1358.32	3518.37	2234	27684.9	14488.3	17251.9	34491.3	20037.9	26083.5	19236.4	22029.6	21204.3	18515.1	27864.8	29095.1	16031.3
6303	23.2081	3	3.36151245E8;1.49400421E8;6.94801514E8;	999.0;901.45;752.27;	336.151				9415.89	411.226	449.162	440.589	478.715	470.483	465.113	482.058	479.9	455.331	420.023	493.187	420.818	7094.09	5837.86	6888.12	9415.89	8211.41	5908.9	456.039	456.033	414.078	455.251	455.637	8377.05	483.189	416.024	496.889	6545.52	1312.42	5153.07	4986.16	4248.6	2973.26	4897.41	4739.29	4390.31	5821.67	4076.77	6415.35	470.998
6315	23.2758	3	3.86123596E8;2.83060547E8;3.87126984E8;	999.0;277.3;196.7;	386.124				87713.4	437.851	425.376	455.921	489.802	479.824	472.861	465.042	1333.93	497.371	9234.61	8942.62	87713.4	44208.2	65857.3	20146.2	31619.7	15611.3	19416.2	473.318	405.532	410.776	447.542	416.793	2785.86	473.486	432.732	446.01	6708.68	32602.7	22243.1	21944.1	37901.4	2904.86	15971.3	13095.5	11509.5	33572.6	5228.74	7112.66	12771.5
6337	23.3885	7	5.77248901E8;5.78252441E8;5.47238708E8;5.67220215E8;5.48242371E8;8.15822083E8;5.53285767E8;	999.0;270.2;163.71;100.95;35.71;31.06;26.44;	577.249	C26H42O14	4		158882	1221.47	424.9	1246.99	6445.22	5111.36	3993.55	16477.8	18298.1	15437.9	58727.9	42936	63624.2	102241	86216.4	79351.7	158882	133122	123985	2355.82	1982.69	1527.72	6347.82	7672.19	20617.4	437.536	2674.99	3636.73	36117.4	26660	28382.1	31523.6	22609.3	28839.7	26148.2	21844.5	20698.9	24756	32779.9	31247.4	24932.3
4737	23.4111	3	7.6982782E8;7.70329468E8;7.70831055E8;	999.0;722.9;335.31;	769.828				24710.6	480.613	408.516	475.725	408.967	441.738	468.313	478.521	411.922	430.731	473.884	410.329	426.897	2963.8	2968.83	5697.64	12305	7502.52	5672.63	405.679	499.182	461.596	5337.69	5664.68	24473.9	433.596	497.843	435.183	8712.99	3763.77	7992.81	3325.79	4006.74	5673.63	8698.57	5841.62	3663.75	9309.95	7661.72	10871.7	3877.72
4747	23.4561	3	3.35170471E8;3.81175842E8;5.79255432E8;	999.0;328.61;70.94;	335.17				17482.3	419.088	405.108	405.434	473.284	479.784	448.854	494.602	482.82	437.1	469.891	474.51	942.626	1852.22	1665.9	4625.06	15808.6	15586.5	17482.3	415.961	487.01	408.097	432.385	459.798	1274.79	427.471	407.541	400.488	496.498	494.434	468.104	496.133	418.282	1922.12	1052.4	1774.19	488.313	1663.98	1286.71	3141.31	1103.03
6361	23.5238	9	1.286598999E9;1.287602295E9;6.88801392E8;6.89303223E8;1.288605103E9;6.89804749E8;6.83787231E8;5.33186523E8;3.33151428E8;	999.0;627.9;556.91;355.92;241.96;151.49;124.41;109.25;94.05;	1286.6	Tom_00192_Unknown alkaloid	4	alkaloids	116589	412.965	441.856	435.43	439.884	492.096	430.946	497.403	421.787	450.349	481.367	449.875	11738.1	44089.3	44479.2	59403	116589	80542.4	45299.5	483.144	477.892	480.243	20611.9	27098.6	90858.7	482.212	1266.63	6402.33	49346.5	34770.9	60987.6	39742.3	48932.7	54887.4	70167.3	55750.6	33549.2	54643.7	45641.3	71448.1	34967.8
4754	23.5463	3	1.15254187E9;1.153545044E9;1.142512451E9;	999.0;560.38;82.6;	1152.54				54677.1	5723.88	5816.88	3929.92	7924.84	13912.7	6395.87	6749.86	5061.9	5576.9	9900.8	14309.7	25496.3	40355.4	17188.7	12566.7	3169	4187.92	1602	7277.85	12814.7	9738.8	33932.7	54677.1	3492.93	8312.83	13455.7	21350.7	5296.9	4301.91	2084	4345.91	8241.85	4297.92	2270	1194	1659	4211.91	1306	1574	13100.7
6368	23.5463	3	4.17212097E8;4.18215424E8;4.07183411E8;	999.0;200.67;120.71;	417.212				70639.2	490.255	408.753	476.119	470.595	409.38	419.623	466.667	1241.91	437.276	70639.2	32868.9	43444.6	62757.6	35641.6	9179.34	50247.1	21027.6	24857.6	423.222	432.312	1457.9	459.069	422.45	435.167	464.877	474.236	447.46	446.937	426.24	456.512	437.87	435.728	404.09	415.477	463.877	419.66	496.25	453.56	458.791	428.953
6382	23.614	2	9.6249408E8;9.63497375E8;	999.0;522.43;	962.494				35828.2	475.027	480.005	435.226	10900.8	462.145	470.086	485.585	481.394	464.651	467.521	449.104	498.802	467.581	492.07	438.007	1196.96	469.182	433.016	1314.96	421.431	496.326	490.937	7222.84	461.244	419.113	472.676	404.72	468.984	14790.7	493.97	35828.2	479.457	408.37	3912.91	483.558	410.907	487.177	476.457	455.023	465.955
6387	23.6591	11	1.094535767E9;1.095539917E9;1.096542603E9;1.084508301E9;1.085511108E9;1.097544922E9;1.086504395E9;1.16252356E9;1.087508057E9;1.092961548E9;1.138526123E9;	999.0;562.07;193.29;118.12;61.96;47.64;29.37;17.24;16.69;14.94;11.69;	1094.54	Hydroxytomatine III + FA	2	alkaloids	488482	248128	225807	280236	309053	295062	302617	279925	344820	488482	321807	329890	211111	332457	218630	139150	156552	166036	178875	314020	351434	270864	244052	235462	108193	234267	186489	158711	115754	97327.6	102329	122957	156423	61409.9	55690.2	77705.1	108630	127589	93302.5	85787.2	145997
4866	23.7654	2	1.31394348E8;1.31495422E8;	999.0;183.02;	131.394				26392	488.255	476.219	488.047	494.09	466.228	419.742	465.357	412.054	481.634	461.854	437.734	480.527	420.859	449.073	404.736	476.282	19353.1	401.724	456.127	492.381	467.835	421.192	421.204	456.546	475.25	424.2	486.495	454.429	417.659	495.867	475.489	481.229	418.638	404.028	494.304	446.731	492.417	494.106	480.687	450.116
6512	23.7654	49	3.28648682E8;1.46065918E8;3.28899384E8;1.46177353E8;6.79796326E8;1.292094849E9;1.291593018E9;1.268587402E9;1.292595947E9;6.80297729E8;3.29149933E8;1.46288742E8;1.269590576E9;1.293097656E9;6.74781921E8;6.80799194E8;3.28773865E8;1.46121628E8;6.75283508E8;1.270593628E9;3.29400665E8;1.28707959E9;1.293598999E9;1.2875802E9;1.46400085E8;3.29024628E8;3.26141724E8;1.288080322E9;1.44951721E8;1.269088257E9;…	999.0;937.98;669.07;642.76;461.59;430.02;335.69;322.84;314.0;297.47;254.78;235.75;200.93;164.57;127.06;124.34;122.49;112.55;79.5;73.21;68.64;68.23;68.06;61.71;55.7;47.93;43.24;42.4;35.89;32.83;31.43;29.64;28.78;26.7;26.04;21.08;19.63;19.17;18.92;17.73;17.39;16.97;15.47;15.4;15.24;15.22;14.25;13.28;11.31;	328.649	multiple charged: >1300 D	4		1.2904e+06	15255.7	10207.3	443.428	4413.62	2306.02	425.078	21650.4	1046	3005.17	39335.3	152471	561666	1.2904e+06	1.11118e+06	981470	1.13283e+06	1.11591e+06	1.02774e+06	5062.8	3735.72	435.745	374284	565169	867630	15725.8	61136.7	186706	835918	563567	782800	866238	798160	588721	694149	684296	735161	823427	627067	866928	490994
6662	23.8424	4	2.83060455E8;4.29129395E8;4.30132599E8;2.84063721E8;	999.0;944.72;196.42;147.68;	283.06	C16H12O5	4	flavonoids	142167	402.603	469.392	480.238	480.017	493.85	481.91	461.133	474.315	478.73	9647.85	7566.32	142167	79557.5	103618	23403.4	52950.7	18993.2	29777.3	421.703	465.028	495.616	427.737	472.635	3011.33	404.401	466.468	402.084	7142.41	33791.4	31229.9	16578.8	36308	4677.96	15565.8	23526.4	12635.2	49908.5	9040.99	8091.21	10566.7
6682	23.9551	9	1.112547363E9;1.113550293E9;1.114552856E9;1.102518311E9;1.115555664E9;1.103521851E9;1.104515625E9;1.180534668E9;1.110933105E9;	999.0;557.7;195.99;80.14;49.08;42.43;20.78;14.23;13.89;	1112.55	C50H85NO23 alkaloid	4	alkaloids	455894	167767	132896	248353	263912	277951	219036	237891	340682	455894	325814	246717	195503	359164	233466	308374	317824	249171	162815	214432	313133	182599	269725	214712	218842	139160	191555	182420	168433	122272	152670	124304	166742	180891	179747	147979	104180	145011	122431	148897	222520
6711	24.1355	2	1.168536743E9;1.169540649E9;	999.0;572.28;	1168.54				15220.3	477.644	463.955	450.172	412.092	415.607	420.558	443.031	424.879	427.322	449.528	496.723	6494.82	15220.3	9961.27	4100.25	3581.41	1467.6	498.817	472.159	445.894	437.876	411.165	1361.63	480.604	400.416	400.176	489.029	458.703	447.345	420.955	430.084	1431.61	426.327	458.566	411.21	488.768	400.777	407.159	463.805	415.533
5020	24.1806	2	3.71110657E8;2.49133865E8;	999.0;916.08;	371.111				9323.13	482.662	441.978	451.481	499.199	401.048	412.985	417.574	469.261	439.898	457.619	487.869	460.815	489.663	465.16	1010.69	8294.91	9323.13	6050.3	457.906	441.784	432.683	455.593	401.28	3974.46	425.679	413.204	414.769	490.148	414.253	438.374	478.663	473.322	402.474	473.035	1101	455.519	460.649	2847.59	4013.47	407.676
6727	24.2031	14	9.62494446E8;9.63497864E8;9.64500671E8;9.52465454E8;9.53468933E8;9.65502502E8;9.54460083E8;1.030480835E9;9.61195374E8;9.55464844E8;9.79483459E8;9.16487549E8;9.6379541E8;1.006484253E9;	999.0;516.98;165.86;117.18;55.97;36.77;28.11;20.7;16.7;15.38;15.21;14.38;13.75;12.62;	962.494	Tom_00195a_Unknown	4		735883	24597.9	410.47	418.327	293633	473.308	462.762	14140.6	484.571	497.917	65303.1	450.627	451.557	490.251	1992.86	13450.5	53863	33333.5	462.974	87535.2	401.698	484.333	23860.1	228157	1950.92	30563.4	26046.7	51474.3	9663.52	444493	420.656	735883	25082.5	424.279	117206	417.184	60162.1	498.614	497.935	15579.6	415.833
6736	24.2257	5	2.91144196E8;3.37149658E8;2.92147705E8;3.35134033E8;8.15840332E8;	999.0;192.18;123.0;96.4;35.04;	291.144				103294	1306.4	476.975	482.98	453.724	459.236	433.223	2291.97	408.121	430.885	1445.24	1103.65	2903.45	12504.1	7639.5	24403.6	85372.9	103294	62395.6	433.546	467.977	419.248	2576.85	1290.42	40035.6	402.552	440.089	465.113	15435.2	7773.27	10376.3	20212.1	14285	18974.4	12849.5	25628	15045.4	18942.8	29465.1	37436.7	12444.1
6759	24.2935	9	4.33113037E8;5.81150146E8;5.81651672E8;1.163306641E9;4.34116577E8;1.284583496E9;1.164310303E9;1.285586914E9;5.82153259E8;	999.0;556.95;311.38;213.46;210.04;149.78;109.21;97.08;96.99;	433.113	Naringenin-hexose	2	flavonoids	91291	498.482	469.044	405.422	488.245	491.857	435.304	487.613	8115.89	8435.78	999.749	402.834	12912.6	33784	42910.3	49454.9	91291	71181.6	55537.9	424.479	435.201	428.567	1801.07	3568.04	14991.5	419.576	417.947	1117.94	33663.2	17425.4	29603.5	43095.1	39331.3	46693.1	29659	32250.5	26030.6	27959.4	33854.1	49674.3	27397.8
6777	24.3384	5	1.094535767E9;1.095540039E9;1.096542969E9;1.084507813E9;1.085511108E9;	999.0;551.17;178.59;105.33;60.4;	1094.54				96641.2	37783.2	39838.1	49297	49220.2	46122.4	43795.1	45944.4	58740	96641.2	60364.8	55419.6	53727.1	95092.7	55101.8	46303.9	34759.2	30233.4	26876.5	51899.3	52862.3	40298.8	43561	55476.7	6126.99	41390	30510.4	32989.2	8385.98	13678.9	9002.98	13387.9	29664.3	7879.98	4901.99	5313.99	7062.99	15618.9	5474.99	7353.98	25513.5
6803	24.5188	2	1.017380981E9;1.018384705E9;	999.0;521.89;	1017.38				14438.5	498.051	470.777	448.446	407.723	405.96	484.345	472.874	403.675	419.291	430.899	491.374	496.96	475.317	440.002	2079	7055.93	8597.31	4321.12	492.461	477.567	400.22	439.242	487.208	6441.42	401.228	485.374	488.689	1052	1144	3449.69	3457.68	1153	3833.4	6208.61	6446.34	3829.57	1314	2271	5783.61	463.507
6807	24.5639	4	3.73186005E8;4.19191559E8;4.17175934E8;3.74189514E8;	999.0;452.35;258.87;168.23;	373.186				63901.5	22279.1	13849.4	26327.7	34265.9	25825.9	26675.8	32109.4	30395.1	27062.9	20388.8	20156.3	25828.3	26296.8	31317.5	30774.2	25897.8	28099.1	20520.8	20539.1	32372.5	40287.1	34116.6	22106.2	29163.7	26565.2	37753.8	31427.5	40386.8	24533.1	44922.9	27742.6	35048.2	22240.5	34325.7	30043.3	23637.6	26195.9	21809.4	43286.3	22085.3
6826	24.6542	9	1.110531738E9;1.11153479E9;1.112537964E9;1.100502319E9;1.101505371E9;6.79796143E8;8.61207703E8;3.28648651E8;1.46065948E8;	999.0;554.05;176.06;82.0;47.3;20.47;18.54;17.88;12.84;	1110.53				197450	26125.5	24863.4	17649.1	34024	72262.3	29039.6	30369.3	26719.9	35028.9	26562.2	45770.5	94812.6	83736.3	93489.5	101602	109973	125902	87079.1	43014.8	85551.8	53241	71568.9	44933.8	114364	37138.5	51065.5	52073.8	128436	82879.7	87652.4	92459.8	67979.1	93485	95849.8	56275.3	67302.2	93942.1	67843.3	63613.5	94801.3
6845	24.7669	13	5.93149902E8;5.94153198E8;6.29126526E8;5.95155945E8;6.31123535E8;6.30129944E8;5.9252179E8;6.5614563E8;6.61137329E8;5.96158081E8;6.83145569E8;5.67207397E8;4.92150421E8;	999.0;290.2;70.42;53.49;19.63;18.18;16.09;11.0;10.47;7.4;7.16;6.79;5.61;	593.15				562928	203338	312785	395228	370825	227867	239237	234138	552678	562928	276443	198660	473898	298204	382839	246413	480594	337856	243495	294802	205754	161587	214672	296427	44681.4	114004	166881	113285	111360	161460	89165.9	118222	186608	158679	150659	129994	61067.7	129089	104811	182512	191491
6857	24.7894	4	4.35128845E8;4.36132172E8;4.7110556E8;3.15086823E8;	999.0;212.6;86.74;50.48;	435.129				109303	457.979	446.905	400.238	440.598	411.512	469.421	1582.98	16917.3	14300.9	1254.98	1882.98	11706.9	23556.1	41614.4	40051.6	88925.9	74429.3	23507.9	413.639	415.322	411.564	491.03	467.25	407.726	413.464	441.739	469.218	11501.9	19757.3	12217.9	39109.5	20222.3	46920.3	12230.9	8944.91	2452.97	8678.91	15669.8	43862.8	26888.7
6868	24.8346	7	4.15196167E8;4.16199768E8;4.05167755E8;4.07165009E8;4.3218689E8;4.06171265E8;5.47239075E8;	999.0;212.2;118.55;35.44;22.46;21.58;20.11;	415.196				258176	10250.4	4755.61	5763.25	42813.8	38386.7	44101.1	125458	81125.3	80351.2	258176	188014	232059	190412	149959	108990	143390	99606.1	128175	10247.3	8156.13	8986.03	13477	11879.2	14219	3727.99	5185.03	15941.7	20632.5	36818.8	33041.9	20152.1	31991.3	17681.4	25140.4	28125.4	19991.3	52452.9	12251.7	20506.6	34490.9
6880	24.9473	5	2.83060547E8;4.30113495E8;2.84063782E8;4.31116669E8;6.77170837E8;	999.0;623.93;154.14;130.01;32.97;	283.061				113758	423.402	417.374	465.092	448.218	424.87	413.271	410.576	417.592	462.274	1101	2855.99	52371.3	62065.8	113758	33199.9	68887.8	43786.3	44645.2	435.14	498.634	409.049	423.596	433.891	3184.41	443.636	437.01	437.036	18507.6	43034.7	45410.6	31963.8	41933.3	9743.88	19108.1	26663.6	25506.6	51685.9	17628.8	25117.5	13623
5115	24.9698	4	5.03118408E8;4.59128723E8;5.04121887E8;2.86111176E8;	999.0;290.57;244.51;71.29;	503.118				55052.2	441.414	466.889	440.277	422.156	439.854	407.417	492.019	495.382	426.336	492.094	445.915	3509.99	10170	10095	12659.5	22267.3	23660.2	24248.5	484.53	411.093	452.807	6856.27	5496.82	23834.2	450.562	419.635	454.471	17485.6	12058	10474.6	20066	12681.9	14373	9839.42	13888.6	9703.11	13545.6	13229.5	10745.8	19780.8
5116	24.9924	2	4.29175903E8;4.3017926E8;	999.0;188.43;	429.176				18352.9	413.85	408.945	467.001	477.573	429.341	495.963	2567	2468	2582	18352.9	9530.51	17557	16531	13321.2	7371.61	16070	8337.55	8707.52	426.18	433.454	499.485	446.615	441.878	490.438	425.134	473.328	490.334	461.379	492.439	485.989	1199	1206	424.491	425.585	428.858	493.603	1184	487.083	422.369	1651
6898	25.0375	2	6.86785828E8;6.87287598E8;	999.0;672.21;	686.786				7795.14	463.959	459.644	438.214	418.076	497.625	445.431	489.059	421.472	400.453	423.822	490.014	1985	5090.83	4002.89	4305.83	7795.14	5957.48	3948.83	402.575	427.852	404.477	490.434	405.341	5747.11	409.335	487.498	497.317	3581.8	1379	5322.23	420.774	446.214	1287	5619.45	5421.3	3599.42	3205.46	463.816	3912.45	1184
6903	25.06	3	1.170552124E9;1.17155603E9;1.172559448E9;	999.0;564.31;122.07;	1170.55				27126.8	409.064	480.024	426.844	1556.42	7625.23	3666.13	5016.86	3662.05	3805.06	3900.03	7385.17	13209.1	24334.4	12142.2	20193.1	12567.2	4844.8	411.52	3150.25	12400.3	6955.33	18950	23021.2	7652.22	3421.14	11193.5	17242.8	2763.37	3482.16	3803.09	419.774	7798.14	4023	9809.69	2291.15	434.635	1835.32	444.843	1712.36	17954.4
5131	25.1502	3	5.33186462E8;5.34190002E8;5.4908783E8;	999.0;220.81;83.39;	533.186				61554.9	11235.9	10027.9	17705.3	18713.9	17088.9	13869.9	15643.2	28384.8	25492.4	20749.5	14721.9	24331.2	27886.6	31274.7	22945.6	61554.9	39694	37181.3	15048.4	13079.9	12544.9	19256.8	12882.9	7498.94	4214	6779.94	4444	10762.9	6110.93	10230.9	14254.7	16131.6	13890.7	10212.9	14523.9	8259.91	9319.91	6819.94	11646.9	9190.61
6914	25.1502	3	1.15254187E9;1.153545898E9;1.15454834E9;	999.0;572.12;178.58;	1152.54	Acetoxy-hydroxytomatine + FA	3	alkaloids	35653.9	1589.93	1821.91	1091.95	3684.89	9913.81	2308.89	6571.79	3729.89	3516.89	8909.73	22672.2	27199.4	35653.9	13874	8274.75	5205.84	3678.89	1317.94	3657.89	6264.81	4655.87	10012.7	18581.1	460.678	1655.92	3196.9	8585.75	414.428	1110.95	437.264	417.608	5782.83	411.449	436.993	475.298	465.446	482.3	481.822	425.705	10358.7
6918	25.1727	2	9.0321814E8;9.0422113E8;	999.0;438.23;	903.218				16422.7	449.488	410.812	483.158	497.677	414.596	425.584	471.101	1829	1139	2085	1395	4618.68	8811.24	7346.46	4213.68	6912.49	6386.51	7452.39	6681.49	5861.53	5007.62	8906.29	10263.2	13378.9	424.052	401.221	451.371	2521	8330.33	2054	6004.54	5005.6	4361.69	2274	4657.67	4385.66	5572.57	7292.47	4526.67	9372.22
6928	25.2855	4	1.150526245E9;1.151530029E9;6.47123352E8;6.48126953E8;	999.0;580.57;227.57;84.79;	1150.53				40447	437.999	410.457	479.598	481.772	2491.56	474.467	4554.49	439.297	402.687	3265.43	15135.1	40447	38653.2	22989.1	6412.27	4514.83	3163.67	5414.91	421.49	1873.67	1223.79	7195.21	14308.4	459.895	1154.8	1587.72	8819.02	459.539	2997.52	472.66	1716.99	7780.64	476.147	421.809	431.072	951.728	3852.94	471.883	471.257	10452.8
6933	25.3306	3	5.1511853E8;5.16121826E8;4.31097382E8;	999.0;242.13;17.66;	515.119	dicaffeoylquinic acid I	2	phenylpropanoids	125318	432.959	434.503	498.672	448.963	475.689	477.566	433.222	412.736	443.694	444.145	445.809	5620.82	25936.9	29997.8	52160	125318	3247.41	2499.97	496.406	462.574	471.194	5385.1	3208.17	30954.3	422.575	406.829	483.531	17228	48111.6	47257.1	1003.92	39444.7	62710.8	461.345	410.435	483.465	404.732	75968.5	3240.45	42714.2
6950	25.4433	3	1.182552368E9;1.183555908E9;1.184558472E9;	999.0;586.39;208.44;	1182.55				43298.1	487.878	426.95	400.948	1669.94	6645.86	1469.95	5175.89	1459.95	1496.95	6168.87	16941.1	28399.9	43298.1	19854.4	12942.6	3849.92	3472.92	457.993	1275.96	4106.91	2939.94	7957.83	17749.6	469.074	1215.96	1792.94	11211.1	448.82	3760.92	478.778	1467.95	9207.41	469.985	452.07	466.688	402.891	2996.94	411.638	435.542	11445.1
5163	25.4658	3	4.15196564E8;4.1619986E8;6.17243896E8;	999.0;193.21;83.65;	415.197				26431.3	424.128	464.2	424.436	461.717	415.957	483.631	2561.65	467.127	427.733	19198.8	8149.07	15732.2	19479.2	13528.4	5323.17	26431.3	15561.2	14408	469.678	422.745	485.409	490.801	486.604	419.68	422.114	421.305	464.102	478.61	486.58	439.642	413.34	463.058	429.455	498.078	445.28	435.988	429.948	445.576	443.843	462.972
6968	25.5561	4	3.01074463E8;2.57084656E8;1.3699118E8;2.84095581E8;	999.0;329.69;133.06;81.09;	301.074				49135.6	5899.65	6608.96	7898.52	9859.01	6831.45	17092.2	8352.08	9491.24	7822.58	10329.1	7879.29	15336.7	12493.2	16981	8360.86	15432.7	8718.46	8823.28	27135.1	20100.6	20191.6	24334.8	17243.8	26606.1	2646	5963.88	3756.75	31894.9	9360.9	7890.2	26689.9	6965.22	17128.2	9755.98	13844.1	18509.1	11499.9	25612.6	9139.35	19031.2
6972	25.5561	6	6.23160645E8;6.24164063E8;6.69165955E8;6.59137329E8;6.25166321E8;6.70169678E8;	999.0;280.72;134.32;94.58;50.78;36.62;	623.161	N458	4		136146	8700.97	8402.98	11176.7	23521.2	30141.5	17187	16759.9	110278	136146	26467.9	26473.9	66879	41395.8	69440.2	42699.7	60977	58963.7	23285.2	7949.05	7771.07	4141.6	4224.59	8042.03	2663.74	5589.35	6442.23	3994.62	3618.65	10656.7	9109.93	14284.2	53674.6	22634.3	9418.86	7040.17	6101.28	13243.3	6449.23	22865.3	26837.8
5177	25.5786	2	2.83060577E8;4.16097748E8;	999.0;518.57;	283.061				18216.7	404.362	403.834	429.654	466.946	480.187	408.792	404.357	437.195	454.288	410.439	491.134	14699.6	11105.6	18216.7	5046.52	9111.1	5472.38	6589.16	430.224	489.937	400.423	426.437	411.03	439.202	463.71	427.523	486.887	4158.75	11824.5	9631.16	6851.1	9599.28	1337.41	4967.48	5513.37	5726.5	11922.5	2222.01	4672.6	1787.21
6983	25.6237	5	5.15118347E8;5.16121887E8;5.51095093E8;5.81651733E8;5.17124573E8;	999.0;254.69;52.25;51.25;32.66;	515.118	dicaffeoylquinic acid II	2	phenylpropanoids	197513	496.083	463.169	499.614	407.187	432.557	456.911	406.094	431.927	428.234	3558.99	14490	58295.5	103772	118569	140360	197513	157724	126027	2741.99	405.408	433.674	10709	13730	46858.4	491.939	493.248	2317	82791.7	65006.3	104144	104494	73411.2	88274.5	63176.7	63126.8	55277.7	57252.7	64411.4	91691.4	60449.7
6996	25.7365	2	5.87197144E8;5.88200256E8;	999.0;254.89;	587.197				34046.3	485.376	432.434	466.455	458.279	466.086	487.762	422.294	494.738	432.364	488.759	488.007	496.382	2714	5407.7	4221	34046.3	26051.7	29060.5	499.145	481.329	482	410.311	416.888	498.053	409.787	456.498	452.728	440.943	489.304	482.568	1998	488.467	2390	495.716	2464	464.871	471.764	427.776	408.835	453.043
7003	25.8041	3	5.81150024E8;1.163306519E9;1.284583496E9;	999.0;326.99;134.12;	581.15				28268.1	417.853	459.206	457.003	436.625	402.519	488.566	459.299	467.597	401.764	475.582	474.788	1824.56	11602	12831.1	19444.1	28268.1	21297.7	18746.9	450.846	430.674	409.664	408.906	1186.85	11461.1	446.049	407.653	466.771	11751.5	8598.7	12481.2	14827.9	9266.52	15217.7	12081.3	13228.2	12036.5	12395.2	11153.4	20822.6	4723.18
7015	25.9169	6	4.49108093E8;3.53087067E8;5.61123779E8;4.50111481E8;5.37100342E8;4.85223145E8;	999.0;672.03;254.36;202.87;183.16;100.46;	449.108				50230.4	468.312	450.523	422.796	471.152	1694.72	462.566	427.019	9414.55	6027.41	456.671	2295.49	11351.9	18168.3	22998.2	27104.6	50029.4	50230.4	28847.4	408.122	484.959	436.965	455.564	440.455	2594.83	487.751	413.423	438.042	12595	14029.2	16159.1	22474.7	16900.2	20326.8	8244.44	8735.8	7050.38	9319.66	14572.3	20989.5	12946.4
7058	26.0973	25	1.152541504E9;1.153544678E9;1.154547852E9;1.142512451E9;1.155550415E9;1.143516602E9;1.14451123E9;1.220528564E9;1.150840088E9;1.14551355E9;1.15424707E9;1.156552979E9;1.16953125E9;1.221531982E9;1.155252686E9;1.149708008E9;1.170534668E9;1.196531616E9;1.194551758E9;1.15538623E9;1.146517456E9;1.236502441E9;1.191551025E9;1.150706543E9;1.19753418E9;	999.0;582.15;220.84;99.23;58.83;54.68;29.63;18.23;16.15;15.92;13.26;12.79;11.8;10.39;7.9;7.1;6.94;6.83;6.46;6.15;5.52;4.62;4.58;3.93;3.85;	1152.54	Acetoxy-hydroxytomatine isomer + FA	3	alkaloids	1.58596e+06	333910	321121	261567	466593	938713	435104	765897	456550	498207	844466	1.44005e+06	1.42988e+06	1.58596e+06	887308	587556	346285	359594	137073	413991	652893	515141	949268	1.2093e+06	35957.2	362901	476119	894244	83556.3	206793	71422.3	155214	585429	101546	83099.6	63104.9	59499	141060	34278.2	81357.8	919768
7084	26.2551	4	5.4919635E8;5.50200012E8;4.77102905E8;3.65180969E8;	999.0;272.77;133.37;92.75;	549.196				42616.1	439.781	488.515	447.36	487.989	418.012	491.342	473.21	1221.56	1380.54	429.23	465.456	3263.55	3868.72	13269.4	23026.3	40417.8	40040.8	18483	490.339	484.528	431.649	6117.88	16724.3	18479.4	493.094	445.161	442.873	17606.9	21606.4	12107.4	34375.4	20296.3	7903.47	18315.5	15601.6	18887.4	15382.6	18728.1	38629	12873.9
7107	26.3678	9	4.33113251E8;4.79118469E8;4.34116455E8;4.69089905E8;2.71060608E8;4.8012207E8;4.96108795E8;4.70093109E8;2.72063934E8;	999.0;404.41;215.28;207.1;187.59;89.32;52.27;43.62;25.73;	433.113	Naringenin-hexose	2	flavonoids	286326	404.615	466.612	445.843	2798.99	9656.85	3681.9	6395.83	88225	59039.4	8736.41	12183	46747.3	86060.9	79276.2	65136.2	286326	242021	89336.4	439.496	487.029	462.367	436.16	440.525	433.549	494.851	406.612	445.219	45163.7	71598.6	28699.5	130414	87982.9	138226	20164.5	18418.2	14986.6	50059.3	87389.3	106020	69489.4
7112	26.3904	4	4.15196228E8;4.16199951E8;4.05167908E8;4.29175873E8;	999.0;195.1;105.04;36.45;	415.196				119028	5571	3496	4208	22499.9	19065.9	23507.9	57777.8	35125.9	35718.9	119028	82885.6	94466	68351.9	50638.4	32996.3	42932.7	28344.9	40721.6	5221	4508	4607	6331	6004	4043	2451	2914	6274	4728	12476	9429.99	4703	10088	4341	6212	6937	5660	18228.9	3472	4899	10880
7119	26.4581	4	4.51123657E8;4.97129333E8;4.52127167E8;4.87100494E8;	999.0;245.8;218.52;168.23;	451.124				32139.9	466.467	435.096	426.612	418.788	419.323	470.174	491.551	20553.8	14586.8	486.76	411.167	1955.43	1909.56	5711.84	4398.48	13875.7	12044.2	1453.86	401.431	409.052	465.655	498.198	461.666	445.578	401.443	450.347	490.204	1405	2339.34	1509.7	5633.86	8323.92	10316.2	1476.79	1171.66	414.351	478.767	1979.36	4477.25	6809.62
7141	26.5933	5	5.05134064E8;5.81149963E8;5.06137512E8;5.81651672E8;4.55154907E8;	999.0;254.11;242.61;135.89;119.88;	505.134				35069.9	482.538	456.21	435.867	412.871	421.019	436.497	423.254	476.767	462.345	454.628	465.865	2028.94	10553.2	13946.4	18423.7	29228	30096.7	25473.7	438.837	448.803	430.366	1562.92	431.25	23393.7	448.471	445.483	428.076	25077.1	14144	16604.5	26817.5	17401.1	18557.9	16893.9	21169.8	18787.5	17476	24500.2	30685.6	14128.3
7148	26.6384	2	9.60956055E8;9.61457886E8;	999.0;934.91;	960.956				12753.7	417.525	491.61	12753.7	445.577	402.809	7206.3	457.376	431.635	484.177	479.035	403.631	439.947	404.325	425.964	438.289	448.884	487.538	457.693	4460.53	6231.39	4632.52	476.862	478.122	483.556	442.256	425.825	405.707	434.855	424.206	424.516	488.947	410.778	470.528	454.463	456.643	432.064	444.537	457.922	495.218	463.555
5278	26.6609	2	5.65191833E8;5.6619519E8;	999.0;255.84;	565.192				13117.1	8958.92	8336.16	8307.37	9013.8	7904.42	7225.53	8508.98	7163.67	12404.5	10512.1	8032.17	8457.86	8809.65	6993.54	6670.92	10172.5	8424.98	7076.67	8381.82	13117.1	7823.16	11742.9	10194.4	6066.74	2965	6433.88	4262	5967.08	3247	3874	4019	4349	2156	6507.95	3501	3281	3856	2274	4393	5969.82
7158	26.6835	4	5.15118408E8;5.16121826E8;3.53087128E8;6.7926062E8;	999.0;252.56;91.1;63.97;	515.118	dicaffeoylquinic acid III	3	phenylpropanoids	42235	420.832	483.279	498.824	423.749	428.047	495.146	479.042	431.141	489.479	467.131	5269.69	10631.5	20920.9	18994.2	25028.9	38888.4	42235	41760.9	1507.91	435.303	467.357	5244.7	7960.62	17604	435.391	447.904	1011.94	24057.7	20073.4	31146	25961.9	18112.5	22297.6	20470.8	20617.3	17430.3	16640.6	27480.7	30013.6	18880.4
7183	26.7511	13	8.39333801E8;8.55328735E8;8.40337036E8;8.56332397E8;9.01333984E8;8.41340149E8;8.37318115E8;8.75310364E8;8.91304993E8;9.02337646E8;8.57334961E8;8.87318298E8;8.76313538E8;	999.0;510.58;424.75;215.67;139.92;105.22;83.37;80.09;66.84;60.64;58.81;52.84;28.45;	839.334				210057	408.893	486.049	448.384	406.799	444.97	422.237	466.863	427.792	410.445	445.669	416.761	6438.51	36825.9	37717.9	77794.9	176423	156770	108690	421.974	456.529	434.825	452.258	499.659	108428	428.203	453.191	498.159	32226.7	33159.8	61286	43502.1	22575.5	61152.1	116947	135405	69607.6	50434	50120.6	82364.2	10071.6
5300	26.7962	2	4.04079926E8;2.83060394E8;	999.0;472.93;	404.08				9608.81	419.017	481.443	435.286	460.217	463.03	483.292	410.941	480.119	462.645	400.214	444.528	8075.94	5727.93	9608.81	462.343	3775.51	1745.39	2353.78	430.736	443.905	483.773	495.613	446.884	488.249	468.034	421.32	472.677	1095.11	5202.46	4278.93	4206.36	4882.63	429.72	430.05	1744.39	2183.23	7871.28	1994.73	1011.33	447.839
7199	26.8189	7	4.3311319E8;5.00123871E8;4.34116486E8;1.001254456E9;5.0062561E8;4.69089783E8;1.00225769E9;	999.0;228.34;202.7;136.72;103.04;75.05;67.48;	433.113	Naringenin-hexose	2	flavonoids	64512.6	494.667	484.634	439.663	471.582	490.74	499.292	464.16	4461	3436	469.559	498.066	3338	15015.7	16801.6	22228.5	60004.3	58596.9	36697.8	499.267	404.473	441.348	456.1	427.57	7163.29	491.028	426.888	405.896	19379	23321	15260.3	39629	21462.9	37090.1	14607.7	15139.5	14305.6	17199	28663.1	37607	17681.7
7203	26.8638	6	1.096551636E9;1.097555786E9;1.098558594E9;1.086523804E9;1.0875271E9;1.099560913E9;	999.0;547.72;185.03;98.01;54.93;47.31;	1096.55	N514_C50H85NO22 + FA	4	alkaloids	183331	100507	81792.6	89055.9	102428	81696.5	84790.3	81647.6	140449	183331	70201.6	63420.3	48290.3	47938.7	50286.5	34645.6	27961	26340.2	6714.5	104050	115738	107191	75115.3	68017.9	1716.87	81904.5	73109.4	53147.3	4559.66	7763.42	4782.64	7144.47	25010.2	9373.3	6476.52	3972.7	1544.88	6106.54	1736.87	8531.36	37788.4
5313	26.9315	2	1.152541992E9;1.153545288E9;	999.0;576.31;	1152.54				13293.7	462.314	432.039	443.44	479.225	4202	413.661	1466.21	479.808	452.329	4041.84	5577.05	4860.89	6727.59	472.373	458.484	461.483	413.673	477.879	429.503	1502	423.969	9449.99	13293.7	408.613	1697.77	2613.03	6177.46	449.275	448.857	464.062	429.629	491.145	454.929	406.874	420.751	464.365	401.333	410.866	450.465	459.47
7218	26.9541	3	1.090541382E9;1.091544434E9;1.092548218E9;	999.0;542.87;173.01;	1090.54				32093.2	19841.4	14221.7	16477.6	28046.4	24069.9	27236.6	19513.3	28353.5	30294.3	22745.1	24101	14914.8	32093.2	23561	29211.3	23637.9	20951.1	16886.7	23465.9	28635.4	21411	30067.5	22725.1	14451.6	8737.92	12208.1	8992.92	12801	5743.95	10846.1	6743.94	9586.91	7991.92	8524.92	8198.93	7058.93	7257.93	7084.94	11699.9	9082.92
7227	27.0217	5	1.120515259E9;1.121519287E9;4.29175995E8;1.156492065E9;7.10274658E8;	999.0;590.89;438.97;112.95;99.53;	1120.52				74432	439.697	441.847	464.749	459.189	487.024	420.009	1979.8	1734.98	1871.58	7041.93	4835.95	11376.2	41399.7	44460.9	29486.9	74432	55862	41888.6	444.002	472.721	440.991	440.473	436.438	11329	447.499	456.023	400.857	25316	8810.86	22376	9615.82	4963.96	9385.6	25219.3	13949.7	22332.2	13170.3	8561.83	23611.3	7194.77
7242	27.1344	3	4.95113647E8;4.5011145E8;5.79170959E8;	999.0;867.26;512.91;	495.114				16617.8	402.45	488.705	435.241	493.619	479.669	415.275	434.231	2618.19	7292.45	408.853	453.834	4806.54	2867.35	5658.64	4940.36	13386.1	11255.4	4872.12	461.384	494.155	484.925	450.774	446.577	426.347	468.36	466.394	488.198	1523	2858.79	1429	5602.59	4811.78	7505.37	2469.57	462.559	472.708	2362.9	4740	9030.39	5036.6
7253	27.1796	3	4.15196228E8;4.16199829E8;4.05167786E8;	999.0;192.68;94.49;	415.196				87019.4	17358.7	15768.7	16939.7	25242.5	24430.6	25553.6	42844.3	35659.3	41435.3	87019.4	60916	75467.6	69185.8	53732	38528.3	55437	39819.3	54267.1	18389.7	16703.7	14842.9	17731.7	19131.7	11333.9	9246.92	8914.93	10826.9	11502.9	16866.7	15366.8	12539.9	16483.7	8561.95	10522.9	11200.9	12171.9	21362.6	9093.93	10427.9	13596.9
7274	27.36	7	1.154557129E9;1.155560181E9;1.156563477E9;1.144528198E9;1.145532227E9;1.15756604E9;1.146526978E9;	999.0;577.4;205.92;97.12;53.19;53.04;26.18;	1154.56				280963	84177.6	53884.1	166258	141381	143588	195985	125198	229642	280963	159799	89784.7	78481.7	191683	114891	206305	184351	100179	42291.4	159698	270094	182489	225574	165331	137080	113155	206560	198370	56675	56666	77132.7	39892.4	91790.5	64186.9	109567	73269.7	31852.5	59587	39029.3	69988.8	146611
7282	27.3825	2	9.47243652E8;9.48247375E8;	999.0;448.88;	947.244				48380	5842.88	6240.88	8249.82	8721.81	5510.89	5897.88	5989.89	15627.7	20327.6	9571.8	6253.86	12308.7	14419.7	12862.7	11780.7	19102.6	19352.6	11463.8	15109.7	10306.8	7877.84	10710.8	14252.7	11025.8	13255.7	10102.8	4135.92	9163.81	12221.7	6204.87	9014.82	13410.7	6793.86	7416.84	8410.82	6828.85	12826.7	12128.7	13097.7	12153.7
7310	27.6982	2	3.73186066E8;4.19191559E8;	999.0;345.36;	373.186				15501.9	6262.58	4475.09	9759.73	10915.3	7959.9	6443.12	8982.38	13042.8	15501.9	7534.29	5971.26	6518.97	9511.67	9090.38	10490	8916.52	10612.8	5287.87	6157.27	10872	9596.71	9236.44	5912.65	6908.06	3989.88	4446.32	2470	4451.66	2330	5606.18	3515	5988.09	1762	6050.22	5039.08	2447	3557	2206	6409	3098
7330	27.8109	13	4.13217285E8;4.59222809E8;1.16652124E9;4.57207245E8;1.167524414E9;4.14220703E8;4.60226196E8;6.15228149E8;4.93183807E8;6.85233521E8;1.168527466E9;4.58210449E8;4.15196686E8;	999.0;737.93;542.83;495.98;327.73;212.82;161.84;157.91;139.72;128.07;120.45;110.52;59.34;	1166.52				192424	403.924	427.153	499.498	450.39	448.393	469.19	4578.65	408.572	497.33	83506	45151.8	81995.5	144768	106095	45863.6	192424	106315	95164.5	444.071	472.786	466.107	6033.12	2486.82	1740.52	481.158	458.336	456.791	13305.9	12671.1	10556	3829.75	5784.23	10534.5	18350.8	15362	10609.2	16445.6	4467.36	17172.3	6460.86
7347	27.9237	4	3.03090088E8;3.04093445E8;1.97100128E8;2.15074341E8;	999.0;110.51;101.53;78.63;	303.09				49818.5	6174.77	6977.05	8484.82	15328.7	8028.8	19512.8	9871.85	12567.2	13156.6	9224.23	9302.07	21601.2	23335.7	23866.2	9585.46	18214.2	15975.9	8570.64	33085	24056.2	28937.1	26444	25713.1	31983	6065	8362.08	6122.88	26592.1	15845.7	15943.6	18966	10896.1	11774.9	14991.3	19558.3	15385.4	16970	20064.8	9859.41	17542.9
5417	28.0816	4	4.33113129E8;4.34116547E8;4.79118713E8;4.69089905E8;	999.0;211.14;145.43;76.62;	433.113	Naringenin-hexose	2	flavonoids	141836	467.957	455.628	459.484	436.572	455.146	443.576	426.156	1541.04	1258.21	452.336	487.965	6003.25	26490.4	30332.4	40609.2	71998.7	55124.6	17338.7	415.145	440.928	409.241	490.315	417.22	421.607	465.512	445.447	472.942	18666	33157.1	27085.3	52666.3	33522.1	59757.7	25821.8	16763	4709.06	25580	39080	74002.6	39153.9
7370	28.1041	15	5.15118408E8;5.16121826E8;3.53087006E8;5.51095032E8;5.17124329E8;5.53092346E8;5.78114014E8;5.5209845E8;3.54090393E8;5.14609985E8;5.37100342E8;5.54095642E8;6.05113831E8;1.73045197E8;5.14271973E8;	999.0;271.32;86.55;79.01;40.75;24.16;21.33;20.03;13.06;10.71;10.52;6.47;5.94;5.94;2.64;	515.118	dicaffeoylquinic acid IV	3	phenylpropanoids	845890	446.752	428.442	409.872	442.628	483.303	449.749	2720.18	444.564	498.676	37231.7	95215.5	346939	615174	670279	661485	845890	715177	532995	1307.65	499.038	424.851	51554.4	101430	126523	448.203	1602.34	9579.33	281580	241949	285197	383277	339999	357188	283791	271114	228104	238538	183764	459071	255656
7412	28.3295	6	5.24202942E8;6.93276489E8;6.94279907E8;7.41260864E8;7.10271545E8;1.84061157E8;	999.0;842.19;298.7;144.58;114.52;106.39;	524.203				61082.4	490.729	401.866	404.773	1248.86	480.03	487.32	982.184	948.333	403.761	19717.4	14475	44358.3	61082.4	60531.2	22257.2	29872.9	11168.4	27564.5	446.601	454.965	477.38	9280.02	3130.02	30978.5	483.607	1409.22	487.585	407.513	1100.36	455.997	3196.25	14467.5	439.428	1120.51	2501.64	484.423	21307.2	1552	1723.83	17576.2
7443	28.5099	7	8.87223267E8;8.88226746E8;9.17233826E8;8.89228943E8;9.18236755E8;9.2319989E8;9.19239746E8;	999.0;438.92;234.24;122.06;103.4;59.38;29.14;	887.223				258487	6415.81	7230.31	7948.66	21396.5	12128.6	6884.86	13371.7	41233.6	38765.8	21061.9	16554.9	65254.7	83452.6	94297.8	59052.4	95817.4	73142.5	77317.7	33801.9	32934.9	21501.9	55400.8	50895.2	188878	17346.9	23409.6	17665.4	61446.6	121642	71557.8	86569.8	92966.3	91444.4	74000.1	105957	58118.1	106195	170793	109139	160951
7466	28.7128	2	1.152541748E9;1.153545044E9;	999.0;560.39;	1152.54				17499.3	471.425	1041.64	486.807	1585.46	4606.97	1629.44	1685.42	1989.32	4329.04	1480.49	3754.13	7190.34	7605.36	7108.43	8679.09	7821.28	7929.15	4252.04	3971.13	7562.28	5139.87	7752.31	5671.72	2069.29	5117.91	8612.1	9408	5308.82	4046.01	4149.05	4857.95	7629.28	3393.24	3705.16	1173.6	1329.55	3550.23	1677.43	1577.46	7749.35
5532	28.9609	3	8.552547E8;9.01260193E8;8.56258057E8;	999.0;763.37;345.62;	855.255				15886.7	434.97	421.637	401.585	492.098	446.457	420.649	499.184	454.268	406.257	430.85	454.911	454.233	447.803	498.539	1030.87	13770.8	10008.1	15886.7	411.766	448.851	433.546	464.71	419.027	424.765	401.56	417.437	468.643	421.302	465.581	491.953	1021.87	1004.87	1246.84	494.416	416.727	454.098	405.745	408.215	441.292	475.782
7510	28.9835	9	4.81134216E8;4.35128845E8;4.82137787E8;4.71105621E8;4.36132294E8;2.73076355E8;4.98124481E8;4.73102936E8;4.61204163E8;	999.0;637.46;220.1;173.28;131.24;94.37;68.47;53.44;18.97;	481.134				173225	408.84	415.064	414.624	488.698	3588.83	473.355	5451.16	73726.4	57462.4	1779.2	4806.41	20624.8	21088.9	73251.8	61093.2	129078	173225	41018.2	491.724	452.799	403.212	423.766	491.07	406.634	401.337	471.745	483.247	6717.8	16560	7011.68	47768.2	30866.4	45041.4	6958.71	5366.2	1150.48	6334.84	15855.2	32001.1	26205.8
7522	29.0511	4	8.55328674E8;8.56331909E8;6.75265747E8;8.87318176E8;	999.0;418.71;359.01;74.61;	855.329				48646	489.922	493.393	431.851	409.016	433.532	407.144	449.576	496.765	461.001	2592.79	448.87	2052.91	9229.55	10154.2	21472.8	48646	45103.8	28584.4	467.131	410.332	452.343	434.087	484.678	20064.4	420.079	481.485	499.021	10687.2	8375.19	12830.8	15409.1	6560.23	16127.1	24227.4	22781.2	16691.1	10591.9	17156.9	20399.7	4074.28
7548	29.2766	3	5.11180969E8;4.67191437E8;5.12184448E8;	999.0;312.95;210.05;	511.181				23706.8	440.73	479.094	481.857	499.962	489.904	494.223	488.512	401.278	456.761	495.522	487.383	2055.74	7881.48	8377.11	12403.1	18524.3	16565.9	10926.6	460.941	475.801	479.241	431.283	480.829	1433.54	418.548	464.235	450.859	4778.18	6010.92	10910.5	9390.16	11553.2	17935.1	14298.9	17775.2	7542.87	13103.8	9999.59	23706.8	5632.27
7559	29.3217	12	1.076525513E9;1.077528931E9;1.078532104E9;1.066497314E9;1.067501099E9;1.079534546E9;1.068494019E9;1.144513062E9;1.069497437E9;1.074989868E9;1.078064941E9;1.093517456E9;	999.0;564.62;195.51;111.28;59.12;48.79;28.31;21.02;17.21;16.79;13.84;11.07;	1076.53	dehydrotomatin + FA	2	alkaloids	546928	311953	252796	368957	374367	324851	283515	284784	411029	546928	309652	221992	140618	108065	111683	56831.1	42464.3	49479.2	16368	312184	372022	311083	203957	193453	424.912	254324	248995	155109	6898	15214	6312	15390	63805.6	13612	6909	4871	3767	13432	2000	11964	115614
7575	29.3893	2	4.35128815E8;4.36132202E8;	999.0;197.28;	435.129				18302.9	478.505	445.14	404.785	467.412	479.617	470.129	463.236	1815.96	1435.86	458.898	498.528	453.094	458.548	2686.63	3090.62	8347.18	8856.25	1853.78	496.348	426.891	443.58	439.489	417.563	416.157	437.29	457.939	467.299	493.752	2058.76	499.247	3719.49	1742.33	3657.8	441.998	404.397	419.617	433.654	1827.9	3111.52	2103.53
7591	29.5021	2	5.0012384E8;1.001254578E9;	999.0;639.21;	500.124				10892.8	452.457	449.825	482.536	402.573	449.741	425.525	472.387	473.277	430.731	415.305	406.95	462.43	4254.96	4463.85	6255.11	10892.8	6325.54	5388.21	402.568	471.398	497.114	494.453	402.468	3443.16	408.416	482.435	490.833	4260.21	427.497	417.306	6653.93	2548.66	3673.23	2792.41	2994.32	3626.03	1651	4199.15	5390.1	1013
5589	29.5697	3	2.83060486E8;3.98123596E8;5.90143372E8;	999.0;377.05;148.48;	283.06				29658	435.423	431.513	425.787	461.228	499.501	481.357	496.461	446.093	446.598	1287	1084	19025.5	19327.5	29658	7667.57	14368.2	10980.4	13343.2	461.409	476.717	407.159	496.591	420.757	460.521	416.992	487.063	476.801	4403.79	12854.6	9786.49	10925.3	15709.2	1963	7469.59	6686.68	8187.51	12634.4	6654.64	9186.44	5061.75
7603	29.6148	5	2.21066284E8;4.57207184E8;4.59222931E8;4.93183777E8;4.58210419E8;	999.0;824.07;695.83;235.39;195.47;	221.066				54667.8	474.609	435.643	471.393	453.412	444.512	487.386	7145.64	431.784	430.663	38862.6	21621.7	25115.5	40961.5	27292.3	8302.61	54667.8	24436.5	27038.3	425.919	497.309	409.307	1057.91	492.292	464.913	453.066	493.287	455.738	494.808	412.21	491.139	471.584	461.55	453.072	440.004	442.031	402.588	439.52	456.178	455.546	413.424
5600	29.6373	4	1.134531494E9;1.135534546E9;1.136537842E9;1.124502808E9;	999.0;569.76;210.13;112.47;	1134.53				80486.7	37971.3	30666.1	48113.5	54917.4	47715.4	43760.9	41362.3	51970.6	80486.7	58872.3	44526.1	27085.7	33612.2	23777.4	13742	7110	9215.99	3065	45181.1	54515.4	39955.8	36745.5	42313.4	483.251	28075.8	31597.5	34981.3	461.238	1808	432.703	1506	13717.9	465.581	415.375	420.985	411.909	1413	457.121	429.375	16754.6
7617	29.6824	2	4.59092285E8;4.60095367E8;	999.0;195.47;	459.092				43102.7	439.471	401.02	484.925	426.178	415.221	433.908	406.901	443.59	490.332	1408	2890	39508.8	23803.9	43102.7	1892	4061	8589.53	16573.2	448.207	405.517	439.106	463.395	428.005	430.024	495.479	467.75	465.511	2962	8509.55	3504	12038.4	10160.4	2365	1107	1926	8946.51	12341.4	2142	1950	401.068
5608	29.705	2	4.29139435E8;3.83134033E8;	999.0;456.15;	429.139				15644.5	417.763	451.302	467.35	419.709	475.916	441.597	423.085	450.234	433.363	486.969	412.911	414.694	499.775	1692.06	1758.94	12304.2	9565.83	15644.5	435.739	401.419	497.239	463.899	468.406	496.871	403.878	442.555	440.822	425.689	421.837	460.107	1661.11	1633.16	1868.75	473.718	1645.14	465.847	412.247	443.261	1472.44	470.359
7635	29.7952	2	9.65290649E8;9.66294189E8;	999.0;437.11;	965.291				14356.2	2145.29	2159.28	4933.27	5704.81	4497.5	2583.94	4507.42	8747.09	11047.9	7741.76	6226.44	9727.64	14356.2	13993.4	11465.7	14030.3	12451.1	9467.78	6894.23	5013.01	4110.72	4825.27	8787.29	4751.25	4927.37	4160.67	2354.12	5326.14	7282.09	6592.47	5637.84	7252.03	6577.46	7565.8	7112.12	7366.97	8000.65	5216.06	9905.65	8890.36
7646	29.8403	7	1.108552124E9;1.110558105E9;1.099526978E9;1.111561157E9;1.10052002E9;1.176539307E9;1.240593872E9;	999.0;199.88;55.51;52.4;28.16;22.62;20.96;	1108.55				198308	112975	90289.1	127752	139553	120001	113418	110669	155515	198308	105010	89298.6	51075.3	38914.7	38370.8	16553.1	10787.7	12886.1	3616.33	116336	146033	119256	85528.9	70836.4	499.704	99053.6	102987	70801	1635.82	4437.16	1254.13	5992.21	22518	3686.44	1468.34	447.131	407.336	3547.2	402.454	2041.85	42188.3
7654	29.8854	3	3.12123444E8;3.1312674E8;3.48099915E8;	999.0;184.15;96.61;	312.123				40552.9	1665.41	421.031	1082.61	2944.95	34323.7	428.595	1456.48	2833.99	7375.37	4409.43	1955.3	462.381	5036.2	2385.15	8592.36	4703.32	5173.15	2331.17	1772.37	1050.63	4116.53	1084.61	2266.19	1719.39	19743.6	2303.18	423.367	415.267	467.744	474.2	4387.44	19566.6	476.99	1886.33	2851.98	3545.74	12284.3	1884.33	12896	1463.48
7664	29.9079	9	1.109555542E9;1.098523682E9;1.068513184E9;1.138552979E9;1.069516846E9;1.081550903E9;1.126518555E9;1.070509521E9;1.146528809E9;	999.0;178.47;144.8;104.56;97.85;90.05;60.24;49.8;41.07;	1109.56				148576	84191.6	68324.9	98130.7	106098	90754.9	88402.4	83627.1	120838	148576	84529.9	66400.2	35581.6	25117.2	26061.1	10515.7	5160.35	6385.96	1909.39	88495.1	110853	88794.2	62497.6	51534.4	424.559	66627.3	68926.5	48260.9	437.451	2559.18	481.164	2893.08	12160.4	2029.35	478.189	422.055	427.785	1980.37	491.927	1167.63	27755.1
7675	29.953	2	5.95165527E8;6.41170837E8;	999.0;695.2;	595.166				8483.35	444.927	474.92	452.534	488.803	416.954	485.549	429.657	457.481	481.066	462.718	430.859	448.737	433.491	1442.09	1418.19	8483.35	7212.97	3757.92	467.436	478.689	451.321	432.618	404.219	482.785	417.933	403.726	482.796	455.876	1184.15	485.371	3515.31	1555.63	2941.37	999.904	429.602	429.151	443.301	2866.89	3986.21	1496.87
7687	29.9755	8	1.078541382E9;1.079544922E9;1.136547119E9;1.166557617E9;1.080548218E9;1.137550537E9;1.168563843E9;1.156529053E9;	999.0;558.5;306.7;247.16;188.62;171.71;51.6;28.15;	1078.54	alpha-Tomatin isomer + FA	2	alkaloids	375651	217961	176210	254012	265512	233936	245365	206835	315314	375651	236483	172119	94021.5	79671.4	66510.6	33244.6	18667.7	25639.5	6419	231279	276079	213663	165598	134586	464.945	140428	136560	95183.9	1300.21	6259.15	1147.19	5595.5	28717.3	4022.41	1086.76	410.691	485.019	3448.33	482.201	1416.2	59974.8
7702	30.1108	2	9.46499695E8;9.47503113E8;	999.0;482.58;	946.5				23176.1	4358.15	474.175	1728	10765.8	467.083	405.639	1618	425.389	478.832	3235.48	1341	2055	1506	3577.56	1170	1981	2437	449.664	6236.45	1790	1185	1898	8180.71	437.586	1822	1826	486.6	451.406	6747.19	463.742	23176.1	1255	454.594	1943	438.805	1383	474.201	444.313	496.776	469.88
7726	30.3138	2	4.57207397E8;4.55191833E8;	999.0;418.62;	457.207				14680.4	409.139	434.707	482.658	447.721	436.722	433.424	482.298	401.305	452.612	4852.24	2218.43	5499.31	8831.33	6557.49	4138.08	14680.4	9114.53	5320.84	400.138	493.24	414.604	404.649	446.879	481.934	477.084	421.388	482.358	469.32	457.49	425.48	488.498	428.543	427.354	495.3	467.474	454.972	445.132	468.873	436.382	470.582
7732	30.3363	2	1.004505249E9;1.005508362E9;	999.0;505.56;	1004.51				21031.2	1678.79	403.606	1672.84	8130.38	1616.28	2317.76	1890.13	4096.87	4450.18	5242.02	497.304	463.122	499.584	489.957	413.248	3512.24	1061.65	449.537	6181.09	1912.95	1637.12	1663.91	10199.5	428.312	1724.43	1428.76	1885.17	456.225	11083.8	464.492	21031.2	434.837	413.219	4558.31	438.531	421.446	464.083	422.05	492.733	491.799
7733	30.3363	6	1.128515747E9;1.134880371E9;1.129518555E9;1.140557983E9;1.090538574E9;5.25068726E8;	999.0;763.42;590.73;556.7;440.32;275.03;	1128.52				20833.7	11080	11653.2	12943.1	12152.3	13689.9	14531	13205.9	16948.8	18921.9	14310.5	11764.6	4062.08	3090.92	1420.13	918.531	413.791	1136.08	1058.56	13525.8	13824	13984.3	10172.8	8832.54	882.69	12624.8	12500.2	9421.76	448.587	491.596	456.064	439.524	1087.73	475.772	405.545	887.691	462.102	430.526	450.472	966.041	2909.16
5702	30.3814	12	1.136546143E9;1.137549683E9;1.138552612E9;1.126518066E9;1.13955542E9;1.127521362E9;1.076766968E9;1.074802002E9;1.075406006E9;1.082425171E9;1.082329834E9;1.074691772E9;	999.0;581.37;206.92;73.92;51.69;41.1;8.36;8.24;7.62;7.24;6.61;5.13;	1136.55	Acetoxy-tomatine I + FA	2	alkaloids	518593	350782	318694	359357	376005	327928	354739	329406	424325	518593	361149	297641	150379	157440	109496	62826.5	14175.7	40295.4	434.124	344575	390032	361008	264690	254274	430.911	321964	317742	240912	466.346	1700.91	407.46	418.718	90603.3	5285.72	436.585	443.183	1308	12358.6	434.658	405.081	59479.7
7812	30.4266	112	1.069516846E9;1.070510864E9;1.032536011E9;1.146528442E9;1.096533691E9;1.120551147E9;1.117551514E9;1.118554565E9;1.082094604E9;1.121554688E9;1.077514893E9;1.074952271E9;1.034203613E9;1.108550781E9;1.083553955E9;1.123534912E9;1.162502319E9;1.034542236E9;1.123571533E9;1.082665283E9;1.075023071E9;1.125796875E9;1.082150024E9;1.097536011E9;1.074443726E9;2.6944278E8;1.075470337E9;1.076486938E9;1.0755778…	999.0;506.26;308.07;241.54;159.96;150.42;133.65;80.92;76.2;75.04;64.59;61.47;55.71;55.39;48.39;47.07;44.52;44.11;43.4;43.06;42.44;41.29;40.74;39.04;38.47;37.93;36.2;35.73;33.77;33.48;33.34;32.89;32.74;31.73;30.35;29.34;29.14;29.04;28.69;28.33;28.28;28.05;28.03;27.41;26.49;26.4;26.2;25.69;25.55;25.55;25.03;24.69;24.65;24.42;24.32;24.08;23.88;23.5;23.38;23.19;23.05;22.87;22.64;22.4;22.06;21.45;20.9…	1069.52				605795	400688	369288	408090	442692	426385	373424	346642	483288	605795	339455	270133	135066	101848	95397.9	59760.1	37068.1	41049.3	13874.9	376908	422413	438123	270881	197074	493.266	315215	279173	177588	8222.18	17608	6757.07	18177	66431.6	13457	7752.5	5258.47	2610.85	12344.5	1250.62	9081.69	116275
5806	30.4716	19	1.078541382E9;1.079544067E9;1.080547729E9;1.068513062E9;1.081550293E9;1.077001343E9;1.080085083E9;1.095530518E9;1.071513916E9;1.082552734E9;1.081091187E9;1.075976318E9;1.14753186E9;1.033540283E9;1.082121704E9;1.07251709E9;1.148533569E9;1.075514038E9;1.076567749E9;	999.0;555.85;199.86;69.13;52.59;16.38;13.37;11.31;10.24;10.23;7.13;7.06;6.06;4.92;3.08;2.9;2.12;0.47;0.37;	1078.54	alpha-Tomatin + FA	1	alkaloids	6.35313e+06	4.72178e+06	4.24911e+06	4.42737e+06	4.81082e+06	4.53194e+06	4.29186e+06	4.02637e+06	5.43195e+06	6.35313e+06	3.84519e+06	3.16295e+06	1.79304e+06	1.3538e+06	1.42812e+06	919297	600667	694174	288220	4.47422e+06	4.83825e+06	4.9414e+06	2.98856e+06	2.795e+06	11303.7	3.83494e+06	3.23745e+06	2.14226e+06	133791	296938	127874	322814	1.07382e+06	240471	132423	104545	93085.9	250857	46772	188257	1.55743e+06
5811	30.4942	2	6.88285767E8;6.88787354E8;	999.0;626.1;	688.286				8504.23	462.548	412.791	449.194	460.927	462.86	432.656	432.064	438.198	454.025	417.344	472.335	1318	5384.82	3752.46	4174.15	6518.48	4769.99	5066.87	457.844	489.836	465.745	424.934	422.435	6022.47	495.474	476.73	419.628	4408.88	1141	1388	1328	1259	1553	3033.66	3644.23	2831.02	2980.51	1900	2693.54	496.824
7988	30.5167	10	4.79118591E8;4.8012204E8;4.96108673E8;4.71087006E8;4.70093231E8;4.81124176E8;5.47106018E8;2.71060638E8;8.89312073E8;8.67233948E8;	999.0;228.26;87.27;62.49;39.13;25.73;23.31;21.45;16.38;12.98;	479.119				222913	2663.15	2126.52	1372.04	6066.77	11483.6	6539.78	12345	77145.7	64922.6	10000.6	17568.2	63044.9	64405.8	121831	98013.3	209092	222913	108162	1729.8	471.885	1276.11	407.404	1572.9	1240.14	464.503	415.872	429.411	43054.7	46212.8	38006.9	102681	52752.3	90169.4	35465.9	25300.9	24124.7	42651.1	61364.8	84671.1	47066.2
8004	30.5844	8	2.21066299E8;4.91168243E8;4.55191528E8;2.67071686E8;4.11201996E8;4.93165588E8;2.22069702E8;5.181875E8;	999.0;239.08;188.19;170.22;116.94;72.47;66.09;61.55;	221.066				94270.6	2075	1335	1297	4298	5130.69	4745.45	20497.2	13209.2	15634	53773.2	38832.1	53151	74872	56941.4	53405.7	94270.6	57986.8	73062.3	2481	1746	2132	2667	2740	10761.3	1406	1880	3388	6417.64	12833.5	12067.6	4860	8406.92	8365.76	12788.7	13704.2	5484	24865.7	7024.15	13681.9	10615.8
8049	30.6295	40	1.136547119E9;1.137549927E9;1.138552368E9;1.126518066E9;1.139555664E9;1.127521606E9;1.128516235E9;1.134880737E9;1.204533813E9;1.138216797E9;1.129518921E9;1.140557861E9;1.153536011E9;1.090540283E9;1.205537109E9;1.139221313E9;1.133772339E9;1.154538818E9;1.139331665E9;1.178556519E9;1.091543823E9;1.130522095E9;1.175556274E9;1.134771362E9;1.140338623E9;1.179559692E9;1.220507813E9;1.206538574E9;1.18057…	999.0;578.51;218.0;86.65;58.82;47.74;26.29;16.33;14.57;13.91;13.8;12.33;11.05;8.65;8.0;7.87;7.11;6.23;6.21;5.33;4.58;4.48;4.29;4.09;3.66;3.46;3.17;3.05;2.98;2.54;2.46;2.41;2.29;2.24;2.15;2.11;2.03;1.92;1.39;1.13;	1136.55	Acetoxy-tomatine II + FA	2	alkaloids	3.40208e+06	2.05727e+06	1.7972e+06	2.15687e+06	2.3181e+06	2.10999e+06	2.55296e+06	1.98612e+06	2.57968e+06	3.40208e+06	2.40056e+06	1.71051e+06	703673	722668	530553	354519	212666	255712	136771	2.29945e+06	2.28344e+06	2.05298e+06	1.4605e+06	1.27402e+06	77521.4	1.36642e+06	1.30384e+06	1.12725e+06	75129.5	106260	81286.2	108093	439155	60207.9	50126.4	57262	66636.5	112130	41723.2	61668.5	672011
8055	30.652	3	8.71228088E8;8.72231506E8;9.01238586E8;	999.0;425.77;263.88;	871.228				30684.5	426.792	448.824	444.682	466.062	495.906	455.351	418.074	434.536	446.56	448.229	449.074	4224.72	1923	6052.17	3012	8774.46	5815.5	5856.84	1618.99	427.176	422.142	3214.66	3049.56	19233.4	487.285	1126	415.989	8357.26	15295	7697.14	6631.56	7974.3	10032.3	10339.7	14317.8	4304.43	12154.7	27194.2	13406.1	15756
8061	30.6971	5	6.77281921E8;6.93276062E8;7.25265991E8;6.76269104E8;6.78285522E8;	999.0;971.67;466.4;463.23;308.03;	693.276				36418.4	461.746	428.018	449.304	460.402	453.193	430.456	413.764	457.912	480.19	403.094	406.982	1207.03	8825.37	8584.34	16510.7	36418.4	25219.5	19245.2	409.32	481.799	438.508	400.612	479.47	6387.85	496.211	413.674	436.083	4752.96	2018.32	4488.91	6105.02	1131.84	6965.24	9711.49	10153.7	7660.55	4802.23	7726.49	7145.34	1429.64
8077	30.7874	6	4.33113342E8;4.34116302E8;4.69090027E8;2.7106076E8;4.35119568E8;5.01101196E8;	999.0;219.32;132.22;57.0;16.13;14.37;	433.113	Naringenin chalcone-hexose	2	flavonoids	324398	3871.99	2508	2696	12663	19624.6	9484.99	20617.5	123741	105106	16028	24268.5	89251.6	101393	168637	146203	319461	324398	140920	2685	1997	1280	1154	2290	2288	438.944	400.86	425.001	68120.3	66390.9	56907.1	139686	75314.5	126741	56682.3	39966.3	30483.9	58738.4	94116.1	135855	78235.1
8099	30.9226	2	8.87223328E8;8.88226563E8;	999.0;426.66;	887.223	Quercetin-hexose-deoxyhexose-pentose-p-coumaric acid	2	flavonoids	60390.9	1813	1812	1869	2513	1200	461.132	1102	2526	2857	1063	1304	4825.99	5915.99	5174.99	2335	5340.99	5728.99	8857.99	1962	1681	1151	7031.99	1780	41791.9	4532.99	6096.99	6108.99	6792.99	12604	9542.99	8922.99	9929.99	9766.99	10876	12548	6318.99	12504	29010	13838	19729
8108	30.9678	2	7.79312988E8;7.80316589E8;	999.0;386.54;	779.313				15867.8	6116.75	6388.76	9041.23	9997.85	8777.11	7387.34	8950.2	12808.3	14132.1	11090.7	8831.17	11673.6	12500.4	11936.5	12427.2	15867.8	12124.5	10114.8	10441.8	10257.9	8632.18	12526.5	10952.8	10650.8	6197.75	9470.03	8102.31	9356.03	8457.22	9711.07	7312.46	8842.23	8083.36	10358.9	8986.21	6812.66	10001	7960.34	8924.21	8608.24
5872	30.9902	2	9.17233459E8;9.18236694E8;	999.0;447.6;	917.233				10140.9	404.275	481.657	491.945	1087.71	450.59	439.241	451.606	1498.47	1054.81	481.351	444.183	476.324	456.145	474.968	445.786	1094.69	401.083	1200.37	5357.42	4316.74	3794.59	6571.03	7915.12	7153.72	1011.94	1247.23	487.077	1747.71	2145.51	432.477	1124.6	1235.26	460.771	1637.05	1413.72	1453.6	1995.96	4978.36	1934.15	4016.45
8119	31.0128	3	9.46499634E8;9.4750293E8;9.48505371E8;	999.0;487.15;153.4;	946.5				33152.7	2352.76	479.506	434.19	22844.1	466.834	434.217	431.709	7190.51	7119.5	2701.73	495.984	445.184	465.984	435.662	407.89	490.939	429.862	479.165	7251.49	435.589	414.601	464.101	12999.4	454.799	454.768	1001.9	1937.8	468.511	33152.7	461.917	29393.3	487.509	488.134	3579.76	486.697	3876.73	426.994	466.099	407.011	413.972
5879	31.0579	2	4.3311322E8;4.34116577E8;	999.0;210.36;	433.113	Naringenin chalcone-hexose	2	flavonoids	233051	496.24	411.499	441.962	3617.1	7103.3	4221.61	4600.31	58685	40698.8	8886.87	5187.83	36777.5	422.978	79629.2	90797.7	497.594	132114	44778.2	451.403	402.552	460.927	460.854	415.556	459.8	436.969	471.544	490.136	44220.4	427.065	466.16	78534.7	463.133	70636.9	430.576	491.39	13749	428.715	458.309	423.354	63211.3
8129	31.0579	3	4.791185E8;4.8012207E8;4.96108917E8;	999.0;225.29;76.34;	479.118				66170.3	447.05	445.557	401.133	448.321	1469.88	445.679	1006.92	14132.4	9658.48	2184.82	1193.9	8723.39	22916.5	22632.6	24313.4	66170.3	34856.9	13530.9	427.072	443.595	409.221	461.131	402.215	474.425	414.795	483.27	409.698	10313.3	11730.2	10438.3	23256.9	15628.9	19511.1	10023.3	7128.5	3642.7	12417.2	19580.7	29652	17008.9
8140	31.103	3	1.076526245E9;1.077529297E9;2.57818634E8;	999.0;544.67;152.58;	1076.53				15698.4	6907.95	9435.33	7991.7	8621.59	7377.84	6804.94	8130.89	11950.3	15698.4	6517.98	5120.19	1481.64	1176.72	1002.76	492.503	499.025	456.894	407.338	6779.95	9053.58	8495.35	5278.19	4081.36	446.889	5171.19	5406.16	3363.47	408.617	448.664	489.35	416.426	410.906	468.734	464.322	459.708	497.23	470.977	435.768	447.642	1296.69
8160	31.3285	6	1.136547241E9;1.137550415E9;1.138552979E9;1.126518311E9;1.127521973E9;1.139555786E9;	999.0;570.15;204.06;108.98;62.87;52.95;	1136.55	Acetoxy-tomatine III + FA	2	alkaloids	231195	113342	99465.8	120017	128648	114395	121684	110340	164122	231195	124847	107830	76733.3	106427	71808.5	46102.3	33215.6	32823.6	9218.87	150054	148115	124866	102088	102034	412.646	96234.9	80333.2	60594.7	3287.96	9161.88	3660.95	5329.92	34185.6	5956.92	1759.97	1140.98	1318.98	6608.91	403.572	4003.95	41857.4
8190	31.5314	2	1.081540527E9;1.082543823E9;	999.0;556.51;	1081.54				13121.5	429.439	459.092	454.571	3395.87	496.186	466.257	423.475	414.431	441.209	437.728	499.436	408.67	483.571	412.682	485.312	441.406	492.657	436.58	421.615	405.465	416.707	453.218	428.083	422.552	450.047	460.946	416.689	409.293	7380.72	467.431	13121.5	480.725	492.682	426.384	415.043	433.537	496.565	421.978	470.739	480.176
8198	31.5539	3	1.04853125E9;1.049534668E9;1.050537598E9;	999.0;549.28;179.29;	1048.53				26964.8	15177.6	10215.9	16908.9	17354	15231.1	12867.4	12446.4	21115.7	26964.8	10213.9	7379.93	3845.96	1341.98	1742.98	455.982	483.854	401.764	422.726	14094.9	17615.4	14115.3	8038.93	5284.95	430.471	13239.8	13935.9	7113.94	453.282	476.386	498.354	452.698	499.029	487.89	437.049	406.652	409.204	492.274	444.801	448.439	3281.97
8205	31.6216	3	4.4507666E8;4.46080048E8;3.09039764E8;	999.0;208.89;93.93;	445.077				107196	429.835	443.01	436.283	446.171	412.347	421.526	458.714	2920.92	2691.93	5477.86	9236.8	78060.2	67918.8	107196	27967.3	35296.6	26846.4	23819.6	454.52	468.913	461.665	473.956	426.5	404.044	416.898	472.806	428.904	18288.9	27463.4	21773.7	31165.3	33224.2	26016.4	17262.9	15260.1	20136	27638.5	9539.79	23248.6	20285.8
8212	31.7118	3	7.23286743E8;7.07292236E8;7.2429071E8;	999.0;680.77;390.71;	723.287				16845.6	440.808	490.635	412.303	459.842	467.303	486.027	1023.23	1404.57	1537.34	6794.4	4616.13	13694.6	16845.6	16264.8	7604.64	7608.88	1296.76	8017.66	423.704	482.063	477.443	1838.82	1420.54	9042.78	400.672	445.915	440.457	448.616	458.164	447.567	1547.32	4081	407.206	455.675	462.606	443.954	6718.09	1060.17	474.819	4075.04
8227	31.7794	7	4.35128845E8;4.81134277E8;4.36132324E8;4.71105621E8;4.82137604E8;2.73076324E8;4.98124542E8;	999.0;412.36;212.95;114.54;93.56;55.92;34.75;	435.129				165979	429.635	416.238	454.144	491.408	2427.09	1184.56	2828.94	45048.9	24806.9	417.274	1088.59	6489.92	13819.8	28826	33387.8	93200.3	89175.5	13929.8	478.666	482.9	460.147	449.549	475.68	444.868	426.305	412.869	417.324	6483.92	16960.2	5731.18	37537	24276.4	38489.3	5497.23	3363.74	480.212	5377.31	16933.9	31143.4	23295.3
8242	31.8922	3	2.21066284E8;4.55191681E8;2.67071747E8;	999.0;182.45;99.04;	221.066				38877.9	2230	1611	1706	7136.49	6359.57	6060.03	14593.5	11278.9	13570.4	33228.7	22277.5	24792.7	34268.1	21973	22948.1	38877.9	25261.3	25137.6	1862	2636.94	1462	1903	2229	4631.08	1340	1564	5200.92	4222.95	6077.67	5183	3199	4945	4403	6090.92	6359.92	3554	11699.1	5085.62	6587.43	6838.45
8245	31.9598	6	4.59092377E8;2.83060608E8;4.60095764E8;2.84063721E8;1.75024429E8;4.95068787E8;	999.0;300.3;225.1;46.87;29.91;16.64;	459.092				276016	472.377	452.125	448.428	446.374	437.172	488.18	426.739	2485.11	2284.42	13156.9	19815.9	205246	169723	276016	43042.6	74536.7	62564.5	79525.2	477.079	487.608	452.788	418.381	405.648	1300.96	453.191	422.432	436.203	33125.5	74556.9	53138.7	75047.6	91174.2	14822.5	20877.7	32173.3	51862.8	92598.7	27252.2	31532.6	20317.4
5975	32.0275	2	6.94279785E8;7.25266113E8;	999.0;319.76;	694.28				43775	484.224	407.465	426.077	496.455	447.53	424.269	463.978	1266	2323	4877.99	1704	18060	35089	31880	41521	43775	40069	34642	475.769	445.398	424.427	486.62	412.476	35058	439.037	459.636	438.118	29730	26489	29835	29134	21060	34282	36971	38096	29548	29972	33985	32139	17711
8274	32.0275	17	6.77281494E8;6.78284851E8;6.93276001E8;6.79288025E8;7.13257935E8;6.7526593E8;7.14261414E8;7.15254761E8;6.95282593E8;6.76515442E8;7.09271179E8;7.29252747E8;6.78049988E8;7.26269287E8;6.76269226E8;7.45269531E8;6.8029126E8;	999.0;378.02;268.35;75.8;65.95;30.36;22.94;19.58;19.01;16.24;15.06;12.23;11.39;10.88;10.49;9.53;8.75;	677.281	N713	4		662157	411.272	413.778	460.367	432.664	487.552	438.657	974.265	2974.41	4976.17	8518.37	4222.89	44481.9	241049	221339	354908	662157	491812	392427	405.067	469.173	423.622	3054.26	1941.27	148057	422.056	459.367	412.397	120614	93943.2	126337	163053	59460.9	165546	253608	250604	194822	139927	195649	174357	42200
8287	32.0501	2	9.35483398E8;9.36486328E8;	999.0;481.62;	935.483				55152.7	498.412	449.358	489.101	17802.9	437.445	468.47	477.48	430.449	470.203	2188.98	495.346	467.77	417.386	462.95	431.355	1327.99	1227.99	463.575	1418.99	424.633	422.456	474.097	6013.97	440.929	488.946	429.448	2149.98	429.805	28140.8	444.565	55152.7	495.289	462.806	7588.96	475.392	408.631	423.626	411.445	475.853	417.15
5999	32.253	3	5.15118225E8;5.16121826E8;3.53087097E8;	999.0;255.12;75.87;	515.118	dicaffeoylquinic acid V	2	phenylpropanoids	77928.1	452.413	442.864	499.623	409.591	433.019	447.471	434.14	426.338	431.885	3800.97	14714.9	26903.6	51927	45913	53188.6	77853.5	77928.1	72276.2	443.208	491.984	407.893	10601.9	18094.9	23815.1	459.892	436.336	1808.98	34093.8	27895.7	32268.8	38983.5	36970.7	36201.6	36233.2	32281.8	27304.2	22707.8	29164.7	59631	31444.8
8313	32.2981	9	4.1120163E8;4.57207214E8;4.5519162E8;4.12205078E8;2.21066284E8;4.5821051E8;4.91168243E8;6.9126062E8;4.99123688E8;	999.0;484.14;225.4;204.02;116.23;98.9;97.97;63.97;23.91;	411.202				149993	23444.1	15945.6	28454.5	37970.1	39284.8	32919.1	58423.8	56716.9	73506.1	117394	74594.7	101045	125003	97794	96807	149993	102375	95933.8	28849.4	34278.6	21981.1	32191.7	26120.9	42927	13914.6	20879.5	29816.4	22685.8	29280.5	33747.2	20404.8	34012.3	24768.7	38452.6	33347.2	23057.1	43236.5	23515.6	37307	36348.1
6009	32.3432	3	9.21264893E8;9.22267822E8;9.23270813E8;	999.0;440.75;123.31;	921.265				77421.1	12541	15355.8	25107.7	28743.7	20149.8	14808.8	21260.8	45245.5	51465.4	31561.6	29143.7	49764.4	68016.2	66227.3	49854.5	76501.1	67727.3	48985.5	39447.5	35135.6	29104.7	41978.5	54057.3	38404.6	23847.7	23672.7	16953.8	37258.6	50666.4	36466.6	37240.6	43694.5	34494.6	46343.4	38887.5	40382.5	50943.4	45437.5	57061.4	54253.4
6029	32.4785	3	8.19271545E8;8.20274963E8;4.71186462E8;	999.0;430.56;275.57;	819.272				30875.5	408.333	473.476	430.098	1614.54	1094.69	435.383	1812.48	416.452	459.137	5540.88	1941.45	5610.83	10029.3	12511.5	13244.1	30875.5	22016.8	26708.2	482.911	484.301	452.607	495.146	458.132	499.864	461.425	424.188	430.797	12560.5	10764.8	16017.8	488.789	479.273	1509.83	2047.42	3571.59	1446.59	5691.85	4165.11	7010.89	6025.74
8347	32.501	5	9.49462219E8;9.50466064E8;9.51469116E8;9.85439087E8;9.52471375E8;	999.0;483.04;140.48;46.2;27.79;	949.462	N544	4		167224	106070	81967.3	105589	120520	99509.1	96788.9	104932	131792	167224	102622	96922.3	103530	153444	141587	107457	134322	122987	92354.3	103819	124232	110318	111906	111709	97368.2	82140.1	81247.1	73255.8	98110.7	56352.1	82110.3	86270.8	99016.1	56373.1	80562	67007.8	62535.2	84509.9	57363	91098.3	91427.5
8357	32.5461	2	8.45212463E8;8.46216125E8;	999.0;392.7;	845.212				15026.5	404.459	1250	1232	2025	2053	1432	1413	4879.21	2468	2399	466.913	2264	2337	4693.58	1535	3003	3979.77	4039.6	2499	1931	1484	1060	1940	1593	450.167	2126	479.531	2474	7420.7	1851	4135.37	4561.87	5017.57	1871	4396.99	3266	15026.5	10517.1	6608.88	5630.03
8365	32.6137	2	4.49180756E8;4.50184143E8;	999.0;233.84;	449.181				16700.8	483.353	474.997	473.223	423.672	465.584	484.873	443.086	490.497	449.686	497.94	497.695	450.289	414.103	495.111	456	457.369	410.992	462.225	420.723	440.65	489.794	414.834	460.431	16700.8	5472.86	6097.59	6007.7	4754.59	2845.84	2140.27	2464.23	2696.44	2963.57	3081.3	3160.87	2516.19	2469.91	3015.53	3188.48	2521.06
8366	32.6137	2	5.53227905E8;5.54231506E8;	999.0;278.01;	553.228				27910	435.586	443.64	465.111	423.181	439.052	476.89	488.192	437.518	426.468	426.676	476.89	486.839	487.643	424.354	418.055	452.525	444.108	429.04	460.348	493.828	491.867	414.591	409.267	10399.5	447.086	2254.95	2764.49	16935	2098.09	429.463	27910	1427.7	11045	2574.66	3895.46	11684.7	2873.39	20431.5	2864.4	12699.9
8372	32.7039	2	4.25144592E8;4.26147827E8;	999.0;172.43;	425.145				27206.8	448.136	433.892	455.569	1301.45	427.594	450.432	1148.75	1465.12	1270.51	1281.48	461.319	456.896	2916.28	5570.07	5503.2	26799.3	19957.3	27206.8	418.366	455.653	404.083	462.385	460.478	441.843	406.591	489.993	423.668	470.577	450.344	494.649	1105.83	480.073	2558.98	469.032	2500.09	482.688	484.253	419.499	412.473	448.374
8379	32.7716	3	3.12123444E8;3.13126862E8;3.58128906E8;	999.0;176.46;143.57;	312.123				46272	470.734	443.015	425.898	2589.47	31425.6	468.818	440.021	5075.96	20023.5	5362.9	2043.58	3073.37	19437.6	13250.7	30072.8	18465.8	14763.5	3100.36	456.499	438.186	1805.63	465.27	1162.76	1275.74	10811.1	1281.74	485.623	494.713	423.264	1377.72	10836.1	37646.5	428.136	2206.55	3918.2	5637.84	23450	1778.63	21773.2	2496.49
8401	33.0421	2	7.3332019E8;7.33821472E8;	999.0;647.06;	733.32				14209.4	8054.53	5705.61	7393.36	8951.36	7345.4	7940.79	7159.15	8313.37	12851.6	7310.22	8413.95	7358.38	14209.4	10262.8	9856.49	10046	9891.85	7015.8	7069.66	9409.9	7068.15	8506.44	8771.49	7111.34	5446.57	5493.09	4001.89	5457.58	3946.85	4890.13	4987.82	5976.43	3826.35	4660.61	4628.44	4042	5483.49	3710.95	6167.36	6180.43
8414	33.1774	2	1.092557007E9;1.093560059E9;	999.0;537.2;	1092.56				21927	10517	8333.25	10701	13533.7	13201.8	12250.8	10732	14903.7	20882.1	12059.9	12409.9	10323	21927	15487.6	14815.7	13602.7	12834.8	9529.06	11017	15064.7	12061.9	13488.8	11620.9	10745	8938.17	10928	9286.17	11187	6297.4	9338.09	9278.11	10499.1	7973.25	8811.21	7754.25	7836.28	9099.12	6951.39	10456	9808.12
8437	33.4706	4	2.63128143E8;3.09133636E8;2.64131622E8;1.53091843E8;	999.0;145.16;131.58;84.09;	263.128				53756.4	13104.6	9208.28	10140.6	23251.4	21175.8	17285	23885.7	30375.1	32024.5	37622.7	41768.7	53756.4	37726.7	34924	31181.9	13623.8	12448.8	8832.4	21718.7	22463.9	17499.5	19751.3	11527.9	14759.7	4344	6782	7982	30165.7	37999.5	34023.6	31976.3	42128.6	30422.6	47058.8	39529.3	33644	42713.9	17479.8	35412.4	45864.8
8445	33.5833	4	2.87055298E8;3.33060852E8;2.88058777E8;3.23031982E8;	999.0;160.27;145.33;133.37;	287.055				55220.5	459.134	465.36	465.963	433.697	494.619	457.046	452.078	2868	2569	2657	4794	38025.2	33841.3	55220.5	23046.8	36391.1	30159.2	25994.1	469.369	424.547	427.587	446.152	414.884	1365	444.645	400.638	454.246	28793.9	24771.9	28090.2	29434.1	30108.1	41500.6	22865.6	18306.2	23373.3	24556.7	18562.2	28877.3	23762.5
8456	33.6059	4	1.21156665E9;1.212571167E9;1.21357312E9;7.18311157E8;	999.0;607.1;217.28;114.36;	1211.57				44884.3	25875.3	21572.4	26997.6	32571	27157	29449	23412.4	34439.9	44884.3	24905.7	23549.5	25646.6	39298.5	34797.7	26720.7	33096.2	32547.1	24999.1	25235.7	30929.2	25138	28204.7	26937.8	23486.9	21802.5	20428.2	21923.8	27818.5	17448.6	23180.6	27669	28997.1	17200.9	19878.2	20066.5	19325.8	21705.2	16741.9	26250.9	24260.3
8464	33.6736	2	1.07952417E9;1.0805271E9;	999.0;538.24;	1079.52				26339.7	447.457	439.084	445.642	3425	458.097	486.275	434.33	406.13	476.131	496.5	424.08	496.926	409.587	456.532	433.626	405.659	474.116	474.721	422.321	475.057	431.793	459.571	3374.69	477.972	480.967	405.367	479.248	467.181	8319.26	471.965	26339.7	406.666	452.818	456.64	400.323	452.899	404.105	476.083	453.923	472.541
8473	33.8088	6	7.17306274E8;7.17808594E8;3.35902588E8;3.47403839E8;1.49289886E8;1.54401611E8;	999.0;680.35;255.14;233.24;200.89;194.58;	717.306				40336.8	21250	16999	23883.1	25251	26273.2	25994.6	21052.2	27170.6	38845	23163.4	22636	20765.3	40336.8	27381.4	25447.7	28733.4	28555.7	21854.6	19930.8	26963.7	20696.4	25607.8	22538.8	18556	11021.8	14073.2	16663.3	19718.5	7677.27	16395.5	17627.6	20751.5	10377.3	13901	14304.8	10488.2	16319.7	9385.9	19364.5	18771.8
8491	33.9441	2	1.150562622E9;1.151565918E9;	999.0;576.4;	1150.56				18960.3	9710.03	9091.2	13015.8	12518.8	11882.9	12573.8	9567.11	13204.9	18960.3	11398	10232	3488.6	4827.6	2202	1654	449.03	478.456	468.083	9467.12	12939.7	9390.11	8337.25	9430.15	467.983	4396.51	6054.45	4678.58	418.595	492.316	416.885	482.35	480.335	490.01	440.921	421.441	400.638	411.171	494.387	457.38	1800
8493	33.9667	2	3.99128876E8;4.00132233E8;	999.0;163.98;	399.129				34745.1	440.427	488.488	459.11	498.428	464.321	488.313	439.253	423.711	477.062	420.243	405.89	1223.11	1030.4	5007.24	2388.3	16509.2	18045.1	34745.1	439.577	437.257	436.827	484.321	412.137	444.036	475.856	450.663	480.829	486.192	426.28	440.993	441.835	495.975	2748.74	1194.15	4273.38	1139.24	483.304	483.101	1139.24	476.805
6147	34.0794	5	6.91260376E8;6.92264038E8;6.75265747E8;7.07255493E8;6.76269226E8;	999.0;349.08;155.15;102.45;50.64;	691.26				61731.3	425.854	434.844	447.151	1389.6	1583.31	479.293	3087.55	5617.5	7099.53	13930.7	13048.9	48829	61731.3	61042.8	22515.3	39250.1	20162.2	37755.7	471.083	425.587	478.163	8895.28	5791.75	27593.5	433.478	492.979	421.359	5826.21	8996.2	7624.66	12415.1	18588.8	2916.57	5643.14	6934.58	8151.82	27085.3	12646.4	9609.3	14628.9
8512	34.1019	6	7.18314148E8;7.18816528E8;1.21358252E9;1.214586792E9;7.19317932E8;1.259588989E9;	999.0;659.79;421.17;272.14;269.85;124.48;	718.314				36905.5	23810.6	16982.6	23490.9	28108	23564.5	25470.5	23836.6	29069.1	36905.5	22974.3	21116.2	20043	33383.6	29340.5	25090.5	29072.8	27232.9	20954.3	21575.5	29031.3	22480.7	24921.6	24434.7	19008.6	11231.6	10798.5	10098	16122.2	4356.15	12674.8	14117.6	14496.4	8948.01	10165.1	9630.64	9353.45	11076	8350.4	16040.6	14204.8
8514	34.1245	2	4.47132141E8;4.4813559E8;	999.0;180.2;	447.132				47446.2	423.675	443.568	1130.61	2015.3	1264.56	2992.97	1925.34	2013.3	1570.46	2653.08	1925.34	3572.77	3019.96	2874.01	1910.34	3098.93	2100.27	1862.36	3269.87	2335.19	2538.12	2805.03	1184.59	32817.3	426.019	2379.18	2872.01	30596.1	4394.48	2800.03	21956.6	2833.02	14761.7	6762.01	10601.8	17546.8	5482.11	23856	7857.69	14714.7
8522	34.1921	2	6.23178833E8;6.23680176E8;	999.0;587.19;	623.179				8657.42	454.68	491.947	411.024	478.334	438.158	418.9	469.472	485.678	417.238	465.189	498.775	490.557	455.701	482.262	446.814	6925.52	6580.58	8657.42	412.899	463.209	404.875	418.884	482.473	409.944	450.909	496.12	481.403	405.235	466.27	489.632	484.049	493.496	437.187	487.06	410.301	465.53	448.139	412.004	474.717	439.173
8523	34.1921	2	8.15407715E8;8.15385498E8;	999.0;855.39;	815.408				13508.1	483.151	414.909	444.938	445.25	483.31	449.031	403.515	494.588	477.922	10028.5	409.765	416.743	465.711	481.347	13508.1	420.419	496.376	420.153	1134.14	441.635	467.22	450.666	407.708	460.897	434.254	483.433	440.29	466.893	400.652	454.927	495.412	422.991	481.569	2122.65	434.234	11254.8	498.521	433.847	12638.9	492.734
8544	34.3951	3	1.65978699E8;2.13963318E8;1.81973495E8;	999.0;436.25;261.25;	165.979				32223.9	468.793	490.678	437.027	496.242	462.46	455.799	437.207	423.986	407.052	414.673	411.335	32223.9	4614.69	444.909	495.166	495.687	408.562	487.122	436.283	410.072	441.958	444.152	405.912	416.366	427.059	446.597	481.653	495.744	493.329	17476	434.092	400.851	6896.87	495.262	434.654	445.325	433.947	23320.9	464.029	456.121
8558	34.598	5	1.150526123E9;7.07292053E8;7.23286682E8;1.151529175E9;7.08295105E8;	999.0;921.72;600.12;596.21;324.15;	1150.53				27756.4	479.66	495.683	436.005	1310.19	479.365	438.767	490.468	404.445	418.962	2806.37	4138	20147.2	27756.4	25526.7	14701.7	19346.5	10307.5	15583.8	474.549	409.263	466.879	5959.71	3707.91	13971.5	457.348	476.073	1021.31	6339.98	4491.69	5689.95	6531.92	10989.5	5088.68	5131.87	5061.74	3955.56	12598.1	5628.93	6788.1	8444.64
8561	34.598	2	9.33467712E8;9.34471619E8;	999.0;475.42;	933.468				27946.3	453.841	443.176	447.881	9752.41	471.315	489.957	469.322	474.52	446.632	1967.82	467.382	431.599	460.448	493.635	413.247	452.989	480.212	445.033	1007.91	458.768	488.376	434.124	2248.8	465.76	428.583	490.605	454.404	462.786	8098.51	468.82	27946.3	497.626	498.038	5536.66	495.312	430.852	454.651	460.607	409.687	424.514
8574	34.7107	2	7.0130127E8;7.02304932E8;	999.0;319.59;	701.301				14442.9	5029.66	3566.35	6934.74	6287.51	5513.5	5244.85	3374.65	6805.84	9030.23	6171.61	7340.19	7759.62	9823.57	6711.91	6994.68	9398.79	7743.74	8213.12	7095.51	6765.75	6377.3	8281.35	8931.36	12149.2	5780.71	6639.08	7016.69	4873.15	5310.84	7110.67	4557.37	6911.93	3669.19	7121.34	6882.63	3824.94	8491.29	5903.06	6852.87	3310.76
8577	34.7333	12	2.8705545E8;2.88058838E8;3.33060883E8;1.51003372E8;4.4789682E8;4.49893829E8;4.11920105E8;3.50050995E8;2.85039795E8;4.13917236E8;1.35044952E8;3.34064209E8;	999.0;152.55;107.62;52.06;36.9;34.08;32.72;26.69;23.44;20.99;19.59;19.12;	287.055				232151	493.661	427.602	439.687	1168.29	1064.35	462.014	4698.12	21640.1	18367.6	17158.1	20017.1	147879	142605	232151	141486	176427	128118	71216.4	3652.58	461.336	436.021	464.234	457.669	13879.6	400.428	428.332	429.214	130417	134988	159185	110787	137838	134035	197039	133038	91156.8	115648	97688.8	192555	186576
8596	34.8235	3	1.180536499E9;1.181539673E9;1.182541992E9;	999.0;589.58;222.77;	1180.54				41199.2	424.918	446.402	426.123	452.357	446.453	421.993	434.601	429.789	410.621	438.984	6481.96	27285.2	40658.4	41199.2	12760.4	22990	20044	21877	480.967	420.278	440.143	6973.95	7046.95	12857.2	499.411	420.789	481.378	15559.8	20708	28201.2	7762.95	8044.95	13112.2	20069.1	26510.1	31690.6	33704.6	3852.97	19201.2	7096.95
8620	34.959	10	1.125531006E9;1.126534058E9;1.079524902E9;1.08052832E9;1.127539673E9;1.115501343E9;1.081532349E9;1.116504761E9;5.85264343E8;1.128544922E9;	999.0;576.42;481.28;265.23;190.75;145.38;86.49;80.31;47.61;45.13;	1125.53				355887	12037.3	485.54	471.828	118799	463.825	443.18	2051.82	434.699	493.802	21383.8	436.707	423.566	421.736	410.091	4953.72	19483.9	17058.1	458.47	53308.6	423.074	425.64	7849.49	124752	483.709	13607.2	9729.42	20236.9	1507.86	155145	455.876	355887	7820.5	437.867	52131.4	423.771	9702.39	420.192	451.16	3126.78	421.469
8624	35.0039	3	6.59282898E8;6.59785156E8;1.2275625E9;	999.0;629.51;529.08;	659.283				14244	7035.09	4537.35	6107.19	7948.47	7335.71	7665.09	7062.41	7903.35	11263.2	6936.05	7594.24	6152.28	11549.9	8504.93	7205.36	6104.83	6854.24	4978.23	6463.28	9133.83	8260.6	10131	7876.31	8514.29	6495.69	6631.48	6525.49	6563.29	3271.54	7460.82	1674.73	7555.93	2870.01	6723.13	5743.81	4935.22	6721.09	2857.74	5647.22	7113.39
8635	35.0941	3	1.077508789E9;1.078512329E9;1.123514771E9;	999.0;549.96;338.67;	1077.51				39244.3	491.089	407.38	447.811	11530.4	459.463	479.511	449.243	415.384	445.83	432.858	461.002	442.717	434.042	425.122	468.352	475.286	487.27	432.977	1654.98	463.879	471.888	417.871	6028.94	417.856	418.326	494.597	1012.99	468.815	13913.9	488.335	39244.3	460.777	458.977	474.637	430.918	422.445	422.097	498.626	434.929	467.032
6229	35.1843	2	8.25243774E8;8.26247498E8;	999.0;350.8;	825.244				10627	1160	2608	4497.7	3838.15	1601	493.95	1918	6153.34	4792.09	2708	2006	3951.83	4825.05	3938.31	2415	6347.36	2707	1589	6969.43	2142	2388	3807.2	6483.81	2255	4834.77	9948.18	4927.6	3971.6	9002.61	4814.94	3226	5875.82	4808.15	3264	5594.07	4227.72	10627	3308	4594.06	7341.34
8645	35.1843	2	1.07952417E9;2.19844849E8;	999.0;340.73;	1079.52				9951.02	435.829	415.243	419.75	488.13	488.558	494.041	467.532	423.981	429.717	493.976	412.134	476.135	483.284	492.738	498.698	464.206	420.375	420.025	408.031	498.948	452.6	499.736	429.566	483.001	416.433	463.256	422.519	405.336	9951.02	480.526	445.793	409.123	413.668	431.142	440.183	434.574	475.815	429.54	416.976	409.331
8658	35.3872	3	7.05276733E8;7.2127179E8;7.06279846E8;	999.0;420.87;372.09;	705.277				15902.7	445.678	485.417	401.717	1592.38	2101.86	424.903	6968.57	6288.95	4223.75	15902.7	14144.3	12220.2	6646.65	6208.94	499.849	480.833	435.818	409.576	434.901	1015.96	432.716	12870	1243.73	2130.83	425.786	419.331	474.083	486.61	466.919	447.47	438.209	439.269	485.32	467.238	470.934	440.106	422.429	479.341	465.895	2177.78
8662	35.4098	2	6.88285767E8;6.88787476E8;	999.0;635.4;	688.286				11805.3	402.536	461.136	487.108	436.836	492.986	460.02	437.7	478.933	497.066	476.794	407.39	437.92	492.736	1582	442.304	4278.08	4982.89	3425.25	470.774	464.122	473.155	480.314	419.263	8147.3	476.699	460.103	495.509	7686.23	2949.41	5974.85	1846	3130.3	5001.72	5010.92	4167.07	3663.13	6039.5	6036.64	4143.05	3066.3
8674	35.4775	7	4.93228271E8;4.94231323E8;4.83199554E8;4.47222961E8;4.85196655E8;4.67176392E8;4.95233887E8;	999.0;222.17;90.86;55.57;29.65;27.68;23.32;	493.228				168768	100896	84603.8	111283	103332	117296	111821	117682	155663	154995	86559.6	98328.5	112275	126959	129942	115673	88595	106172	83417.7	73186.4	137457	168768	111862	76602.9	85470.6	45409.4	71603.4	43909.8	70603.6	29499.8	69840.6	23565	49931	32324.9	37131.5	52084.2	43608	35592.3	41666.4	69492.6	41825
8733	35.5225	61	1.127546265E9;1.081540649E9;1.128549438E9;1.082544312E9;1.12955249E9;1.083547363E9;1.1175177E9;1.130555176E9;1.11852124E9;1.128047119E9;1.084550049E9;5.86774292E8;1.119515991E9;1.125899536E9;1.105046265E9;1.104544189E9;1.120518677E9;1.129196167E9;1.131557617E9;1.195533569E9;1.105547729E9;5.87275635E8;1.079993896E9;1.144535156E9;1.083090698E9;1.130201416E9;1.124804321E9;1.085552734E9;1.130298096E9…	999.0;640.81;580.68;350.39;213.2;123.71;90.29;56.67;50.02;35.89;30.66;30.0;26.97;15.96;15.87;14.35;14.33;12.98;12.49;11.17;10.36;10.31;10.26;9.2;8.22;7.52;7.15;6.37;6.23;5.22;4.71;4.62;4.5;4.48;4.23;4.18;3.95;3.65;3.65;3.55;3.55;3.43;3.32;3.18;3.1;3.1;2.95;2.81;2.7;2.48;2.48;2.43;2.39;2.29;2.16;1.96;1.86;1.83;1.64;1.58;1.17;	1127.55				8.52265e+06	476323	409.508	418.939	3.1874e+06	15898.3	499.197	249923	1047.93	477.62	794304	443.334	401.365	410.375	89610.7	349553	798057	613598	458.756	1.28464e+06	1018.61	417.457	446992	2.55168e+06	60840.2	561805	324373	712931	227423	3.94653e+06	454.972	8.52265e+06	418366	449.148	1.31951e+06	429.675	488627	481.319	8749.55	357071	1285.32
8753	35.6578	2	7.32312134E8;7.32813538E8;	999.0;637.63;	732.312				10670	5212.06	4671.39	6089.61	3764.47	6840.99	6622.13	5527.93	7593.18	10670	6258.97	6351.81	5510.53	9693.72	6846.77	6952.07	7508.9	6740.26	5291.91	5107.98	6969.12	5612.39	7858.27	4651.21	7298.46	3129.43	4254.82	3837.24	4824.14	1382	4774.67	1633	4207.02	3241.48	3473.79	3699.09	3307.45	4876.52	3625.65	4873.47	4813.14
8760	35.7028	2	6.23178894E8;6.23680481E8;	999.0;713.19;	623.179				10019.4	485.432	488.331	420.945	453.308	440.674	490.429	456.089	423.423	453.486	487.647	469.991	499.155	478.482	493.103	402.866	9874.47	6840.67	10019.4	487.873	416.744	420.691	412.852	415.313	460.399	453.275	405.051	416.781	402.19	495.76	463.824	450.48	456.736	435.765	415.182	442.531	462.252	464.819	469.107	1381.5	489.057
6274	35.7479	2	7.75281372E8;7.76284607E8;	999.0;423.66;	775.281				10509.4	447.239	403.247	460.452	417.928	410.155	441.473	453.477	427.037	425.72	454.038	404.315	1634.05	3947.97	5893.08	2749.62	8774.28	6184.61	9881.84	460.819	458.403	478.129	420.545	494.228	435.917	454.798	444.88	493.258	5689.08	5202	10509.4	416.475	491.848	404.107	455.267	408.081	998.143	3924.97	1811.19	1590.26	1469.85
8774	35.7705	6	1.079525269E9;1.080528442E9;1.125530762E9;1.126533936E9;1.115500977E9;1.116505249E9;	999.0;553.23;428.99;244.77;134.46;65.11;	1079.53				108669	1130	426.128	498.026	60741.9	488.624	454.465	1026	479.606	479.592	10594.9	481.386	421.588	402.591	477.392	452.406	8333.98	3327.99	440.862	14273.9	480.042	430.221	1463	31638.1	423.062	7253.98	1621	8981.98	488.271	77388.6	458.653	108669	1776	463.131	15538.9	483.408	1925	430.322	489.659	1779	430.689
8779	35.7932	2	9.23280579E8;9.2428418E8;	999.0;442.19;	923.281				10447.8	463.805	437.047	457.193	467.275	409.16	431.963	1575	3774.46	5017.42	5325.65	3809.47	6970.54	10447.8	8334.27	5873.21	8263.85	6683.35	5859.97	473.194	430.813	488.674	470.019	482.805	415.198	466.421	462.225	441.651	1373	1236	1469	426.702	1799	1574	1107	1099	1174	4020.52	1215	4065.47	2303
8824	36.4244	2	7.0130127E8;7.02304871E8;	999.0;303.14;	701.301				14802.8	6851.29	3488	6525.79	5191.31	6620.21	5636.63	5407.18	7233	9622.12	6104.51	5645.06	5479.74	7893.93	6559.51	6157.89	10414.9	6928.22	7249.93	6257.73	7558.11	4654.3	6582.3	5944.73	14802.8	3008	5927.9	5950.61	5900.97	3516	6164.69	3029	5167.08	3380	5176.07	6718.11	5080.17	6256.36	5306.96	7173.28	7109.84
8827	36.447	2	1.097536255E9;1.098538696E9;	999.0;527.46;	1097.54				22890.5	1083.29	448.667	1089.28	12888.5	1396.08	1704.88	426.356	2040.65	2377.43	1017.33	419.65	1510	1831.79	1959.71	451.906	1531.99	1432.06	414.659	3484.44	1569.96	1173.23	1232.19	7885.59	457.109	450.739	400.736	1164.23	1062.3	12805.6	409.598	22890.5	1186.22	419.634	3791.41	405.884	483.762	430.453	444.513	471.689	477.59
8878	36.943	14	6.77149719E8;6.78152954E8;6.79155701E8;5.15118347E8;3.38071198E8;7.1312616E8;6.75134155E8;6.76383423E8;3.38572815E8;6.80158325E8;6.77917419E8;5.16121948E8;6.99131653E8;7.141297E8;	999.0;370.02;83.58;49.48;45.41;28.94;22.76;17.37;15.49;14.4;13.62;12.49;10.85;10.54;	677.15	3,4,5-Tricaffeoylquinic acid	1	phenylpropanoids	605489	487.444	445.173	1706.66	441.073	471.688	430.362	492.77	495.372	415.019	6106.83	15945	99910.5	307570	359851	358281	605489	541683	386810	476.809	471.444	497.258	23472.6	32560.9	81110.8	465.087	494.897	1640.67	186330	144252	181358	239209	203091	190893	214504	183869	160370	170846	150986	355916	159569
8893	36.9882	2	9.6549353E8;9.66496704E8;	999.0;487.8;	965.494				28729.3	473.761	468.145	403.543	9462.77	494.951	444.75	403.074	494.394	425.556	1608.94	468.409	424.418	401.933	426.065	411.584	498.36	483.204	421.779	1750.94	465.36	419.771	494.305	5064.88	437.041	1488.95	425.112	1215.96	497.548	13883.7	415.366	28729.3	460.894	457.849	5119.87	423.428	443.623	441.054	418.722	432.567	485.001
8921	37.3038	2	5.69223083E8;5.70226257E8;	999.0;259.94;	569.223				23695.5	3401	2876	1882	13200.7	2591	458.39	3589	2971	2281	13694.5	3328	3539	1593	4618	7965.11	18295.9	16202.2	3192	3475	2618	1473	7628.23	23695.5	3593	1534	7727.21	4391	2678	2711	1957	9740.97	9926.99	1383	2776	1326	7818.16	1078	2410	13234.7	7142.21
8929	37.394	2	3.86160248E8;3.87163544E8;	999.0;195.03;	386.16				19834.6	13343.9	9246.11	6005.28	19834.6	5652.85	1524.22	10510.2	4196.33	3416.8	15324.1	2771.67	2642.24	1993.13	1831.85	3095.23	11767.8	10809.2	1756.19	7226.62	4284.94	1943.35	9006.11	19038.2	4003.19	2582.51	10914.3	3255.52	1917.47	3863.81	1352.98	2979.74	3124.1	1049.33	1850.77	1750.21	3116.14	1842.8	428.537	3372.99	3911.6
8939	37.5067	2	4.99254181E8;5.00257019E8;	999.0;220.04;	499.254				13857	9091.09	8269.26	4498.42	4972.51	4287.82	7289.4	4592.24	4573.28	7818.68	4368.67	8821.46	10378.3	11491.2	11017.1	4080.22	7370.18	7535.23	11300.4	9034.22	6471.81	7978.48	4974.51	8550.04	7369.37	8652.44	5989.81	6448.75	7858.67	8003.76	8498.82	8944.5	10058.4	3850.65	3792.76	7250.53	9383.67	12778.3	7091.01	6771.58	4192
8976	37.9803	8	1.24359314E9;1.244596558E9;1.245599243E9;1.197586792E9;1.198589478E9;1.233563477E9;1.246601807E9;1.234567383E9;	999.0;631.21;247.46;218.66;133.22;102.29;69.68;67.36;	1243.59				201807	4631.35	455.948	461.794	70327.4	472.857	432.677	1544.75	470.146	458.222	4761.32	454.04	479.973	486.521	464.531	499.995	11365.6	4579.35	403.815	20805.7	473.548	439.599	1235.8	40223.7	486.8	3374.53	3124.56	5586.21	464.553	93568.4	495.317	201807	484.89	498.811	4574.35	490.543	8203.84	404.228	455.444	491.502	441.833
8995	38.1156	4	6.59290771E8;7.71269897E8;5.09201874E8;6.60294373E8;	999.0;373.63;352.25;342.51;	659.291				20998.5	464.836	472.966	422.892	473.737	451.869	402.112	414.961	427.955	486.688	494.473	468.517	472.673	425.1	488.287	418.809	496.004	451.741	409.651	438.786	455.114	438.221	445.765	489.307	7624.82	411.555	1025	1324	13420.7	401.763	495.821	20179.1	458.305	6870.49	468.032	1559	6946.31	460.368	12526	1162.82	8765.93
9016	38.296	3	6.77149597E8;6.78153076E8;6.79156067E8;	999.0;351.4;80.52;	677.15	Tricaffeoylquinic acid II	2	phenylpropanoids	59898.6	427.592	467.757	478.928	418.477	426.631	442.687	426.679	463.553	430.877	433.074	2344.98	8014.95	26053.1	24190.8	29988.3	54034.2	59898.6	56401.9	472.198	437.28	434.171	5657.96	7100.96	16995.9	493.132	418.892	427.966	24504.9	17504.9	21052.9	28252	21371.9	20085.9	27349.2	22065.9	20116.9	18274.9	26931.6	52824.5	20275.9
9041	38.6567	3	6.87278015E8;6.87779602E8;6.88281311E8;	999.0;681.53;264.8;	687.278				20570.9	438.272	443.855	489.268	420.548	429.627	477.615	452.967	414.766	414.202	419.463	437.617	449.475	446.628	451.864	446.046	1521.85	3454.78	1294.87	450.523	450.679	459.406	402.652	411.445	20570.9	443.921	438.256	495.441	7219.57	3672.79	7676.51	6602.6	4440.74	3423.77	10605.7	5745.65	5869.62	5542.67	5019.68	5595.65	2777.83
9055	38.8371	2	9.6249408E8;9.63497009E8;	999.0;488.45;	962.494				56389.9	412.975	415.274	447.369	13421	488.349	487.883	462.778	481.929	409.225	412.207	459.305	424.929	473.684	461.621	478.027	485.022	3412	423.55	413.883	417.875	409.181	407.47	8239.99	462.741	424.361	1891	446.912	430.297	1705	415.039	56389.9	440.041	463.808	1308	445.07	435.96	415.68	427.218	423.77	488.068
9059	38.8596	2	5.42152893E8;5.42654358E8;	999.0;610.68;	542.153				11373.3	441.504	412.933	475.97	455.499	470.037	414.021	449.593	430.329	400.259	473.981	410.47	468.407	419.329	486.367	410.177	10505.4	8507.84	11373.3	448.078	444.614	494.85	485.183	441.392	410.015	475.89	407.396	471.695	483.937	407.252	496.78	400.61	404.627	1271	405.133	481.582	411.878	474.907	420.378	1949	423.001
9078	39.04	2	6.77149658E8;6.78153015E8;	999.0;350.73;	677.15				39691.1	479.95	405.716	479.834	478.976	481.604	445.618	478.155	454.67	429.837	419.255	1397.96	5369.88	17079.6	16977.6	19068.6	35438.2	39691.1	36067.2	481.494	477.921	445.339	2519.92	3425.9	10115.8	447.3	422.02	480.108	16356.6	12051.7	15440.6	19420.6	15127.7	13044.7	17981.6	14139.7	13368.7	13195.7	16226.6	31290.3	12895.7
9088	39.1979	2	8.21322876E8;8.22326599E8;	999.0;435.4;	821.323				38459.3	488.736	459.296	445.392	440.741	473.035	446.779	438.416	465.479	413.581	408.816	454.377	4939.78	17999.2	20807	25980.6	38459.3	32088.6	23627	489.086	446.686	404.515	479.921	461.063	29991.6	490.372	478.874	451.85	10868.5	13790.5	16749.4	14021.4	9147.57	21367	29663.7	35219.4	17861.3	18967.2	16347.3	21441.1	5726.77
6563	39.5136	2	8.67328735E8;8.68332031E8;	999.0;435.78;	867.329				25857.3	451.469	417.837	488.893	425.817	442.672	463.048	435.213	442.899	465.965	454.993	448.157	2286.91	12553.7	13388.6	20317.5	23876.4	19736.5	15838.6	434.48	478.517	474.421	413.924	415.79	19048.5	488.616	404.467	489.188	7179.81	9210.75	10744.7	9037.76	6832.82	14111.6	18008.5	21896.4	12387.7	13712.6	9293.75	13906.6	3607.91
9127	39.5587	3	8.57299561E8;8.05329102E8;6.41260254E8;	999.0;830.53;560.22;	857.3				15055.1	463.987	473.992	437.607	441.208	438.99	439.399	433.212	478.66	401.844	480.507	408.897	480.486	2632	4117.04	7927.18	9336.9	6373.4	6301.83	444.233	486.356	417.452	469.298	490.63	7521.18	478.813	433.654	429.225	1409	1534	3274.65	1840	1255	3908.96	7703.44	10902.6	3404.91	3935.63	1808	4320.28	426.488
6597	39.8518	6	5.45135132E8;2.69260345E8;6.67992676E8;5.80108521E8;3.08040466E8;2.72879517E8;	999.0;559.22;489.73;480.78;445.69;302.22;	545.135				28485.4	441.702	492.017	478.383	452.552	485.879	484.576	473.117	486.234	440.131	446.92	2397.81	24767.6	17341.7	28485.4	5409.21	7699.96	5601.97	12253.5	432.209	427.799	457.697	496.318	490.134	491.007	418.341	446.89	428.31	11994.4	10760.1	13578.6	13554	15155.6	22546.3	9156.46	9145.8	11825.5	13313.2	6496.06	8327.42	3612.01
9172	39.8969	14	2.71060699E8;2.72063843E8;5.43128723E8;5.44131958E8;2.73066895E8;1.51003387E8;3.39047913E8;5.79105347E8;1.19050064E8;4.35895996E8;5.81102417E8;3.34056E8;2.7691687E8;1.6084166E8;	999.0;159.64;79.9;25.04;15.6;13.17;8.46;7.29;4.74;3.54;2.26;2.14;1.37;1.28;	271.061	naringenin	1	flavonoids	2.70335e+06	5290.86	418.523	490.806	15399.8	11165.5	11101.5	39106.2	107261	98801.1	360100	569723	2.30911e+06	2.04554e+06	2.70335e+06	1.17492e+06	1.24034e+06	1.26219e+06	1.34508e+06	403.66	473.088	1807.27	22627.9	1820.26	218552	412.627	3429.62	408.283	1.43021e+06	1.56514e+06	1.45873e+06	1.68954e+06	1.70951e+06	1.89636e+06	1.21612e+06	1.20521e+06	1.63013e+06	1.66997e+06	988079	1.42363e+06	999338
6609	39.942	2	4.31901733E8;4.33898865E8;	999.0;921.21;	431.902				39319.9	414.248	484.167	417.028	479.563	497.338	459.567	493.038	3167	2282	11359	18313	35294.9	35127.9	31878	34947.9	39319.9	36620.9	37884.9	491.94	471.779	471.288	470.829	490.686	6663.99	457.21	457.41	408.283	36895.9	38192.9	37567.9	36455.9	36337.9	36165.9	35494.9	35495.9	33980.9	37839.9	31197	37233.9	31096
9181	39.942	2	1.065546387E9;1.066549683E9;	999.0;556.42;	1065.55				31199.5	1817.77	476.234	477.739	14584.8	460.737	474.073	436.414	401.146	499.907	3722.69	416.405	492.508	442.627	498.644	1061.87	1611.8	3080.76	448.298	6713.43	482.295	484.713	3717.66	31199.5	481.333	1460.81	488.979	414.757	448.223	6794.44	474.343	5412.56	455.078	437.668	9406.23	494.327	492.338	402.723	466.099	405.749	416.789
9211	40.145	3	8.05328674E8;8.06332031E8;8.51333801E8;	999.0;426.2;261.26;	805.329				35386.9	404.122	415.709	457.229	484.818	421.698	462.212	2198.86	1429.91	1318.92	12861.1	12302.2	25837.3	19780.2	19407.4	19539.1	12440.3	6004.73	11395.4	400.206	415.137	467.048	13564.9	2788.82	35386.9	432.202	460.003	475.646	2349.85	6981.68	5878.74	7829.95	12335.2	14485.9	8896.77	13002.1	5229.76	20265	4545.79	7248.69	9489.77
9226	40.3027	4	4.31901947E8;4.33899017E8;4.35895935E8;4.32905365E8;	999.0;842.63;148.16;105.93;	431.902				34137.4	451.949	481.338	446.663	408.483	476.542	417.844	6009.77	25128.4	21604.3	32266.3	26652	28344.1	26660.7	25195	22003.7	25565.9	25485.2	23415	444.205	403.135	498.25	6121.75	474.217	30975.9	474.32	461.595	484.349	25169.1	25469	27094.8	24856.2	26567.4	25062.3	22779.2	25432.6	20812.6	27331.9	25199.1	22238.7	25422
6667	40.3479	14	5.25615417E8;8.1562439E8;1.31409073E8;8.15593872E8;1.31367294E8;1.9924411E8;1.30965561E8;1.31315155E8;1.3153656E8;1.3097142E8;1.31303864E8;5.26116577E8;1.31542297E8;1.31591232E8;	999.0;649.15;475.78;383.35;366.27;179.86;125.19;93.93;79.37;70.59;70.49;66.94;66.91;66.37;	131.409				155659	977.356	1044.01	402.868	990.687	441.544	442.472	488.312	7734.33	468.824	421.542	1680.27	23178.7	18521.7	155659	1025.68	19522.1	410.632	425.344	492.425	418.819	433.518	1091.31	934	474.953	1049.01	444.765	6582.45	882.37	5355.35	14777.7	14977.5	11114.1	429.633	6669.89	883.28	9254.01	4018.96	453.324	420.251	5180.58
9291	40.3909	45	2.7106073E8;2.72063721E8;5.43129089E8;5.44132324E8;1.51003479E8;2.73067017E8;1.19050072E8;5.45135437E8;5.79105774E8;3.39048035E8;2.2707103E8;5.42578552E8;8.15197998E8;1.87039734E8;5.80109009E8;5.81102722E8;2.76916718E8;8.16200745E8;2.65388794E8;5.6511084E8;1.52006821E8;5.42211914E8;2.73013367E8;1.81013931E8;1.07013771E8;2.85039551E8;3.03050323E8;1.85060501E8;1.77019104E8;5.81084961E8;2.730755E8;1…	999.0;160.14;139.11;45.05;21.34;13.12;8.14;7.26;6.23;4.13;3.08;2.41;2.19;1.9;1.84;1.81;1.58;1.53;1.36;1.32;1.14;1.03;0.95;0.82;0.77;0.74;0.73;0.7;0.68;0.65;0.62;0.56;0.55;0.47;0.47;0.43;0.43;0.42;0.39;0.37;0.35;0.3;0.26;0.18;0.14;	271.061	naringenin-chalcone	1	flavonoids	11900000	27352	10103	9971	101407	93040	85368	238465	776190	663326	1.67081e+06	1.78018e+06	7.81439e+06	8.60411e+06	11900000	7.35368e+06	6.66418e+06	5.07162e+06	3.98242e+06	12098	466.509	15745	251500	21723	1.84191e+06	4775	76507	19464	5.28093e+06	6.93719e+06	6.76001e+06	6.26876e+06	7.74267e+06	4.98034e+06	7.6323e+06	6.02383e+06	6.14417e+06	6.90154e+06	4.10334e+06	7.35439e+06	6.46773e+06
6722	40.4326	12	1.31391113E8;5.25478027E8;1.31358978E8;1.31347565E8;5.25373352E8;5.22079529E8;5.24960571E8;5.26239502E8;5.22093933E8;5.24977234E8;1.31837555E8;1.31261948E8;	999.0;959.58;817.78;435.34;337.15;127.37;122.72;121.44;113.58;86.57;79.29;45.29;	131.391				110290	954.492	489.792	955.52	951.305	491.797	1009.52	486.263	969.239	463.876	1185.77	1130.37	9099.47	27482.2	110290	7416.35	2315.13	451.353	463.163	1006.88	1302.33	1189.61	472.048	469.813	454.696	960.568	477.184	3006.76	5247.07	13454.1	415.536	4153.07	15790.9	2044.14	3618.97	4831.32	1220.65	439.405	4571.27	33206.3	3491.06
9372	40.454	12	2.69260559E8;3.34056152E8;2.7287796E8;3.07037292E8;6.06124756E8;2.74067688E8;5.46137451E8;3.88996368E8;3.85053375E8;3.55021881E8;3.29019165E8;2.69452789E8;	999.0;903.14;552.25;423.78;419.87;378.86;336.27;322.81;288.94;264.18;209.69;156.06;	334.056				79471.2	406.557	448.891	479.83	419.089	462.436	435.508	1541.22	12672.1	8365.02	28107.7	29676.1	59395	78300.7	57672.5	56041.5	40830.4	49829.2	50811.8	413.182	485.35	419.916	1693.14	468.991	30579.1	446.747	402.669	430.086	57334.5	58300.9	51534.7	69693.4	70641.9	51472.3	59642	54185.1	65071.2	78366.3	36279.1	62197.9	57895.7
9400	40.5655	3	5.39248657E8;4.95259125E8;5.4025238E8;	999.0;470.2;257.58;	539.249				46341	22653.7	17485.9	28270.2	26218.3	26100.3	22683.6	23681.5	24507.5	34648.7	20600.7	19112.8	5709.71	9688.36	4141.82	6648.68	9409.36	9882.37	10765.3	23163.6	26211.3	21180.7	24991.4	22680.6	18479.8	21233.7	29586.2	32792.9	6258.67	5539.72	6164.69	5507.76	5401.73	5328.73	6054.66	8013.47	6375.73	8514.5	7938.47	6782.67	5405.76
9404	40.5881	4	8.49374634E8;8.50378174E8;8.39346069E8;8.51380554E8;	999.0;423.87;118.14;112.65;	849.375				54680.9	411.929	455.293	6007.98	467.025	426.937	435.588	444.54	486.401	410.215	1146.99	471.883	414.596	488.071	11681	433.187	486.629	492.741	464.413	8542.97	418.973	440.853	492.15	452.413	54680.9	496.567	494.049	403.875	499.24	405.814	496.035	450.795	403.271	9887.96	1381.99	456.63	493.407	436.721	423.047	22767.3	413.277
9419	40.7234	11	2.73076141E8;2.74079468E8;3.09052826E8;1.67034653E8;3.36071808E8;2.75082336E8;4.33917419E8;4.35914581E8;3.41063477E8;5.47159851E8;3.11049927E8;	999.0;157.78;40.07;31.96;21.74;16.58;14.12;13.82;13.05;12.89;12.71;	273.076	C15H14O5	4	flavonoids	355322	490.12	443.929	438.43	493.433	417.864	479.265	451.702	477.946	417.325	11520.8	10346.7	99102.2	163257	223451	184298	182075	123484	63697.4	480.321	424.235	440.344	412.943	475.746	6721.21	412.108	499.086	431.575	153225	140408	226404	175290	176037	298365	234853	201266	103160	121700	127958	355322	218213
9457	40.9489	3	1.067561646E9;1.068565063E9;1.113567505E9;	999.0;582.59;396.12;	1067.56				19819.5	455.394	498.99	488.958	14455.3	457.749	458.74	414.485	447.054	444.959	5108.21	441.958	400.905	456.773	401.951	4692.2	1884.52	4523.32	449.693	3685.33	452.242	489.721	1525.61	19819.5	406.177	416.298	492.4	434.925	477.421	10945.4	448.525	9442.98	1204.69	486.519	15322.9	472.39	417.593	400.648	454.332	447.363	429.642
9492	41.3321	2	8.16008057E8;8.16040466E8;	999.0;889.03;	816.04				18106.4	462.083	486.297	496.592	11290.4	1500	482.524	414.967	451.158	493.289	491.359	474.404	412.566	433.377	459.25	458.177	417.335	451.93	409.775	401.389	434.249	402.293	455.227	419.509	458.93	411.644	406.486	432.548	456.682	493.88	439.178	444.046	464.756	494.861	423.15	403.05	495.211	459.576	467.278	401.946	416.372
9494	41.3772	2	7.85285583E8;7.86288696E8;	999.0;374.3;	785.286				12247.6	464.831	454.113	481.567	436.604	453.126	469.677	498.982	465.948	466.74	400.031	440.984	431.498	494.625	491.767	477.187	421.629	454.025	483.409	448.887	422.944	461.47	410.85	416.324	4381.79	438.1	462.337	431.335	7908.48	488.322	411.114	12247.6	475.791	6790.06	1318	2340	5165.75	2559	10094.6	1756	5036.3
9504	41.4224	9	3.63824219E8;3.63907349E8;1.61699417E8;1.61736526E8;3.63740662E8;3.63990967E8;1.61662308E8;1.61773636E8;3.64074585E8;	999.0;932.75;888.08;819.55;740.67;665.8;659.19;556.79;365.21;	363.824				50109.9	35815.7	35270.8	28333.6	34103.9	27500.7	31977.1	30524.3	31064.3	36600.6	34564.8	27929.7	32077.1	38061.5	37577.4	31815.3	38316.4	35513.7	41221	43568.7	32757	45435.4	36449.6	50109.9	28800.6	22889.3	24190.1	17712.6	21203.5	27259.7	26497.8	28662.5	24776.2	19238.5	23419.3	24891	27025.8	32220.1	24577.2	24649.1	23913.3
9564	42.189	5	5.39248474E8;4.95258911E8;5.40252075E8;4.96262299E8;5.41263855E8;	999.0;385.47;280.37;99.31;73.07;	539.248				129683	62091.7	48908.7	71535.2	72979.7	79406.3	62876.8	67492.1	84715.4	104646	90734	75158.9	92434	110259	88606.2	84697.1	111056	85548.1	80167.1	65909.1	75456	58730.1	67956.2	59130.5	98280.3	57059	94502.7	101136	75211.7	73012.6	81893.6	61348.9	82173.5	64041.1	87083.4	82099.4	61165.1	98592	62797	82646.3	84540.1
9598	43.0233	4	1.009446716E9;1.010450562E9;1.011453552E9;9.99418152E8;	999.0;481.43;154.6;83.99;	1009.45				70170.5	2454.92	2177.93	1573.95	1954.94	3927.85	1950.94	2254.93	2187.93	5133.81	3847.85	5767.78	11032.6	35257.4	24308.2	20256.3	46395.5	49162.3	40636.4	2482.92	3673.86	2255.93	18534.4	18045.4	68566.7	2097.93	3392.87	5160.8	37841.5	23224.4	33098.2	33100.1	26730	20341.3	29699	32143.3	35318	36228.8	39165	34758.8	20558.3
9610	43.4968	2	4.07264008E8;4.0826712E8;	999.0;192.02;	407.264				25306	20535	23508	25306	400.936	1231	446.077	420.678	459.576	488.572	453.455	435.636	457.695	482.191	486.192	424.41	417.654	494.992	493.983	475.098	496.876	474.189	463.873	432.775	460.553	438.993	436.641	473.009	446.76	477.387	487.174	462.756	471.041	427.783	451.21	419.746	403.832	401.46	488.969	468.3	430.415
9613	43.5645	3	3.57191193E8;4.85238556E8;4.03196716E8;	999.0;409.65;341.94;	357.191				16641.7	9497.87	5665.39	9048.24	11653.6	11139.5	8296.86	10062.7	14903.3	16641.7	7771.74	9006.48	13034.7	11205.1	9567.85	13426.5	8718.25	9708.66	5335.67	5434.19	12386.7	14328.3	10625	7686.81	4397.8	3934.76	3552.06	2649.23	4303.92	2211.37	5027.8	1397	4491.59	1236.39	2880.55	2644.52	2909.36	3130.28	1063.76	4819.7	3247.37
9620	43.6998	2	8.19307373E8;8.20310852E8;	999.0;452.96;	819.307				11531.6	408.513	458.756	457.063	482.495	415.251	464.917	476.993	401.048	441.238	467.077	437.998	5908	7322.63	8845.16	3555.73	3863.67	1438	4473.46	404.209	481.527	409.387	2546	1166	11531.6	418.458	473.074	421.208	452.868	1139	475.955	1290	4007.9	417.29	496.072	489.837	415.893	6072.35	1392	1332	1878
9634	44.1056	2	8.55307373E8;8.56311096E8;	999.0;466.46;	855.307				13188.5	400.628	493.56	494.669	480.526	403.723	476.884	419.98	404.018	429.86	416.257	464.798	499.271	1484	1571	2360	11878.3	13188.5	9973.3	415.529	469.143	467.142	472.451	489.096	463.408	400.791	441.723	466.347	2284	1333	1561	1900	407.799	492.1	1526	1435	1395	1234	4818.58	2116	444.492
[truncated: 10 more columns]

## Sheet: column information
Description of column heads
column head	description
compounds nr	number of mass signal cluster, as defined by MSClust software; sorted on retention time
rt (min)	average LC retention time, in minutes
# mz peaks	total number of mass signals in cluster, as defined by MSClust software
mz list	masses belonging to cluster, as defined by MSClust software; masses are given in microdalton, data separated by semicolumn
relative intensity list	relative intensity of masses in cluster, as defined by MSClust software; data separated by semicolumn
putative mol mz	putative molecular ion (highest signal in mass cluster), manually checked for annotated compounds
metabolite ID	metabolite identity; roman numbers refer to isomeric forms
MSI ID-level	see sheet: MSI ID-level info
biochemical class	presumed biosynthetic chemical class
max value	highest intensity value (peak height) detected across samples
F017434 - F017446	unique LCMS run code

## Sheet: MSI ID-level info
MSI Identification level, cf Sumner et al. (2007) Metabolomics, Volume 3, Number 3, 211-221
http://www.springerlink.com/content/k8v0632383j8111u/
1. Unmbigiously identified compounds (retention time and MS data checked with authentic references, or compounds unambigously identified using NMR)
2. Putatively annotated compounds (e.g. without chemical reference standards, based upon physicochemical properties and/or spectral similarity with public/commercial spectral libraries).
3. Putatively characterized compound classes (e.g. based upon characteristic physicochemical properties of a chemical class of compounds, or by spectral similarity to known compounds of a chemical class).
4. Unknown compounds—although unidentified or unclassified these metabolites can still be differentiated and quantified based upon spectral data.
