# Supplementary material for: Modulation of the Tomato Fruit Metabolome by LED Light
Source: Metabolites. 2020 Jun 26;10(6):266. doi: 10.3390/metabo10060266 (PMC7345426; doi:10.3390/metabo10060266)
Supplement: Supplementary file 1 [file metabolites-10-00266-s001.zip › Supplemental Table 2_untargeted GCMS results.xlsx]

## Sheet: Supplemental Table 2_GCMS
Supplemental Table 2: relative level (in ion counts/scan) of compounds detected by untargeted GCMS profiling of polar extracts from tomato fruit samples.
Compounds are sorted on retention time (column B). Non-detects (intensity < 10 ion counts) are replaced with a random value between 4 and 5
									sample code	127	128	129	130	131	132	133	134	135	136	137	138	139	140	141	142	143	144	145	146	147	148	149	150	169	170	171	172	173	174	175	176	177	178	179	180	181	182	183	184
									experiment number	1 - Time Series	1 - Time Series	1 - Time Series	1 - Time Series	1 - Time Series	1 - Time Series	1 - Time Series	1 - Time Series	1 - Time Series	1 - Time Series	1 - Time Series	1 - Time Series	1 - Time Series	1 - Time Series	1 - Time Series	1 - Time Series	1 - Time Series	1 - Time Series	1 - Time Series	1 - Time Series	1 - Time Series	1 - Time Series	1 - Time Series	1 - Time Series	3 - Color	3 - Color	3 - Color	3 - Color	3 - Color	3 - Color	3 - Color	3 - Color	3 - Color	3 - Color	3 - Color	3 - Color	3 - Color	3 - Color	3 - Color	3 - Color
									days of treatment	0	0	0	3	3	3	6	6	6	9	9	9	12	12	12	15	15	15	9	9	9	15	15	15	0	0	0	7	7	7	7	7	7	7	7	7	7	7	7	7
									irradiation	500/0	500/0	500/0	500	500	500	500	500	500	500	500	500	500	500	500	500	500	500	0	0	0	0	0	0	-	-	-	Red	Red	Red	Blue	Blue	Blue	Far-Red	Far-Red	Far-Red	Green	Green	Green	White
		compound mass cluster info			compound annotation info
compound nr	rt (min)	# mz peaks	mass list	(relative)intensity list	selected mass	metabolite ID	MSI ID level	biochemical class	max value	Led_tomato__45	Led_tomato__51	Led_tomato__49	Led_tomato__57	Led_tomato__38	Led_tomato__19	Led_tomato__5	Led_tomato__58	Led_tomato__67	Led_tomato__59	Led_tomato__36	Led_tomato__31	Led_tomato__25	Led_tomato__12	Led_tomato__65	Led_tomato__61	Led_tomato__29	Led_tomato__64	Led_tomato__68	Led_tomato__11	Led_tomato__23	Led_tomato__40	Led_tomato__41	Led_tomato__69	Led_tomato__63	Led_tomato__56	Led_tomato__66	Led_tomato__47	Led_tomato__7	Led_tomato__34	Led_tomato__18	Led_tomato__9	Led_tomato__52	Led_tomato__16	Led_tomato__13	Led_tomato__21	Led_tomato__14	Led_tomato__44	Led_tomato__62	Led_tomato__17
2	5.72625	3	77;79;52;	999.0;116.13;68.63;	77				4321	137	5	4	5	48	4	5	5	50	5	19	4	4	4	26	46	5	67	73	4	5	4	80	74	5	5	40	5	32	79	58	4	4	4	4	5	22	29	4	42
3	6.20206	19	152;78;153;166;122;167;51;154;59;136;69;65;95;83;93;98;92;137;84;	999.0;160.05;129.36;120.35;109.94;92.63;50.62;45.35;23.48;21.48;13.93;10.27;10.23;9.16;8.9;8.85;8.45;8.09;6.93;	166				6626	755	1161	1044	2749	3644	2513	2414	4751	5032	4680	6626	5270	5281	5036	5827	5869	5454	4897	1141	825	709	1421	1385	1308	958	1419	1159	3486	2618	3188	4250	3330	3907	3199	2915	3074	3199	3929	4110	4696
5	6.34539	10	98;154;75;129;70;59;113;127;126;57;	999.0;673.03;258.27;232.49;173.22;172.06;130.47;127.25;125.87;94.87;	75				45	4	4	17	5	5	5	5	23	5	27	23	21	4	5	5	5	4	4	5	4	4	4	4	4	5	5	4	4	4	5	5	4	4	4	5	4	4	4	5	5
8	6.45205	44	73;147;117;75;66;59;191;148;74;133;190;118;149;88;58;55;131;61;219;101;52;72;87;119;192;102;77;103;115;129;60;67;134;70;57;193;132;89;76;150;53;135;105;85;	999.0;621.39;537.41;173.4;132.35;111.69;100.25;97.19;88.96;74.61;67.18;57.57;54.47;49.71;46.39;44.47;35.31;34.83;32.26;31.11;30.55;30.45;26.47;26.2;24.95;19.16;18.02;17.88;15.05;12.26;11.96;10.46;9.12;6.97;6.64;6.32;6.02;5.95;5.85;5.67;5.16;5.13;4.6;4.05;	134				10171	5560	5174	5504	4364	6721	9157	3829	4044	4726	4502	5568	4541	4269	4106	5051	3694	6030	5765	9341	3124	6021	6613	3660	7073	5302	3552	4163	4491	9711	4299	5568	3076	3392	3284	4092	3831	3505	3842	7447	3625
11	6.96037	5	75;55;56;61;156;	999.0;822.36;333.88;179.34;111.46;	61				706	5	266	121	68	4	50	173	4	128	188	57	183	5	24	28	4	30	4	706	82	5	94	24	186	41	5	114	5	5	46	4	5	4	5	4	4	4	5	4	5
12	7.04703	8	73;86;174;59;100;58;130;176;	999.0;582.55;552.2;376.93;249.47;51.85;19.95;16.87;	73				30	4	5	4	4	5	5	4	5	4	4	5	4	4	5	5	4	24	5	4	5	5	5	4	5	5	4	4	4	5	30	4	4	5	4	4	5	5	4	5	5
13	7.08453	10	116;73;117;75;74;100;103;118;94;128;	999.0;873.14;100.53;83.69;59.37;37.4;34.99;21.94;16.19;15.88;	116				5733	2662	2946	2631	1846	2959	3405	2077	3781	3504	2084	2095	2216	1805	1317	1722	1634	2454	2980	2197	2509	2344	1082	510	244	816	1305	635	1748	3506	1363	2384	3077	2220	1084	930	920	1320	2079	1424	2451
15	7.40951	3	75;142;61;	999.0;167.36;95.05;	142				597	5	438	4	4	5	261	5	218	5	5	4	5	4	5	5	5	5	4	597	4	4	5	5	4	5	4	4	29	5	4	5	5	4	4	5	5	4	5	4	4
17	7.657	34	73;147;100;59;72;133;70;75;86;89;74;148;103;58;146;220;131;101;235;149;88;66;160;61;102;134;190;115;117;87;132;53;90;162;	999.0;569.49;488.21;324.78;299.13;224.24;205.64;194.36;155.7;148.87;116.03;96.17;76.45;65.87;56.05;55.17;46.81;41.93;41.4;35.58;25.27;23.77;23.4;22.89;21.45;21.1;16.96;15.97;12.92;11.95;11.65;8.43;8.22;7.09;	59				30697	28728	28372	28755	20774	20059	18739	22176	24508	20496	21422	21167	20193	17955	22920	20279	18612	21264	18412	18018	21384	21202	15407	25856	16849	20786	24380	18235	28659	16200	22596	26089	19413	24802	26500	24763	22477	20973	23145	18636	25043
19	8.48614	9	147;73;188;75;148;216;72;74;59;	999.0;988.5;163.85;162.63;88.23;67.49;42.6;18.79;0.0;	72				46	5	4	4	4	5	5	4	5	5	5	4	4	4	5	4	5	24	4	4	4	5	5	4	5	5	5	5	5	4	4	4	4	5	5	5	5	5	4	5	4
22	8.71613	29	73;144;147;75;100;218;74;59;145;72;146;103;132;133;219;156;61;56;57;70;60;86;117;130;148;128;114;149;82;	999.0;676.56;133.58;128.34;117.45;105.24;102.02;96.34;77.42;46.72;30.84;17.23;17.06;16.6;16.41;14.28;13.69;13.15;12.03;11.85;11.8;9.41;9.39;8.48;8.09;8.07;7.17;7.06;6.08;	144				8350	4356	6889	6666	4647	6045	5719	5708	5685	3205	5182	2414	2729	1619	867	1194	1349	1083	2189	8061	7394	8350	5255	2992	2232	2397	4451	2788	599	2141	1366	871	1707	772	1322	1696	1274	1726	1208	557	933
25	9.3361	12	73;116;75;132;57;103;144;74;147;117;59;102;	999.0;874.21;404.81;316.31;280.68;66.12;63.05;52.18;50.56;44.47;44.0;22.89;	116				3053	1148	829	1299	493	1382	1310	788	1421	1441	575	633	1174	312	683	949	1118	902	69	2987	2050	2158	1380	1360	1169	1610	1839	2611	1140	1884	2747	1552	1796	1011	1292	1509	1011	1532	1158	1116	1268
26	9.43443	28	73;174;86;100;59;175;74;130;75;131;102;87;114;72;148;117;116;60;70;57;115;132;61;188;113;158;262;146;	999.0;725.61;365.85;340.89;285.41;133.19;85.55;49.97;49.38;48.37;48.2;42.52;40.33;30.37;27.38;26.88;24.58;22.52;18.14;17.17;15.65;12.62;11.29;10.13;9.47;9.12;5.51;2.28;	57				3461	2315	2021	3461	2767	2118	2972	2018	1422	1868	973	648	684	1992	1302	1174	1580	1717	892	750	983	1632	456	390	453	2556	1804	2363	2491	1252	1129	1897	1774	2139	2252	2222	2160	2106	2639	1833	2900
27	9.44276	2	176;144;	999.0;171.1;	176				66	5	4	66	55	20	48	24	5	20	4	5	4	4	5	5	22	4	13	5	4	4	4	5	4	5	25	40	35	5	20	36	4	4	4	44	37	23	5	20	50
30	9.48693	182	73;299;133;300;75;211;74;147;59;314;301;103;135;193;191;207;77;115;283;137;181;119;225;61;131;151;134;105;79;52;121;72;315;58;89;57;195;212;148;165;107;189;167;302;149;194;183;192;208;87;55;104;284;51;123;177;91;227;179;316;209;71;50;116;213;136;66;163;76;60;118;298;70;53;285;226;221;63;132;182;206;78;85;93;269;120;153;197;56;109;106;178;88;175;138;303;190;139;166;152;150;210;145;253;196;180;122;…	999.0;439.84;168.77;116.23;99.86;92.37;90.24;88.08;70.11;66.1;63.03;62.23;60.88;59.44;51.02;50.97;46.85;45.49;33.18;32.95;32.79;31.77;31.56;29.18;28.85;27.64;24.9;24.76;23.31;22.37;21.94;21.92;18.27;17.52;17.52;16.33;14.62;14.55;14.51;14.36;14.15;13.54;12.36;12.21;12.17;11.74;11.72;11.72;11.34;10.93;10.82;10.73;10.64;10.51;10.17;9.89;9.88;9.67;9.5;9.5;9.38;8.93;8.52;8.33;7.78;7.64;7.62;7.59;6.97;…	131	Phosphoric acid	1	anorganic acid	222728	179120	167869	183418	177305	170551	168831	159066	186016	166610	193144	167858	210408	188347	218132	178876	195664	128781	193742	222728	160395	197510	173838	176755	169610	119495	111660	128753	117392	115537	129554	86635	108336	94045	108030	109594	101103	112187	92621	105790	118535
32	9.80692	21	73;158;100;218;147;59;74;159;75;86;102;132;160;219;58;69;101;128;133;60;103;	999.0;615.06;115.98;114.51;107.36;86.27;80.27;68.57;63.83;19.6;15.85;14.46;14.45;14.34;14.26;13.91;12.51;10.96;9.95;9.9;9.88;	73				6854	3360	5394	5797	4231	5328	4811	6323	5377	2345	6854	2963	4361	2522	1243	932	2083	1492	4491	6164	5089	6263	5369	2355	2401	2940	5403	4540	985	3112	2246	830	2722	1390	1451	2364	1356	4471	1545	565	1445
33	9.84525	11	73;57;117;75;130;147;146;59;219;87;101;	999.0;428.78;305.05;282.38;253.03;74.61;56.31;46.33;39.97;31.04;16.76;	73				3614	695	2413	1684	908	1662	954	1997	1307	1158	2660	1723	2609	554	679	742	2048	1021	5	3614	1192	1546	1904	955	3358	846	1512	2725	769	847	1894	918	759	611	630	872	362	1715	538	224	899
35	9.99774	34	73;174;86;147;59;100;133;175;248;74;75;176;148;117;101;87;276;249;149;130;131;60;61;158;88;119;132;116;115;160;177;277;188;118;	999.0;612.26;360.87;284.45;223.4;184.76;124.5;114.29;94.09;84.83;57.74;46.42;42.58;38.99;35.61;34.7;27.88;26.01;22.85;20.95;20.64;13.44;12.84;10.84;7.71;7.58;7.49;7.37;6.49;5.43;5.07;4.3;4.07;3.74;	276	Glycine	2	amino acids	17613	4676	6749	5970	10842	12330	12828	16907	13572	11171	17613	11984	7203	3993	2602	3004	4687	2744	4422	8118	6429	6500	4736	3006	3085	2413	4236	3566	1110	3353	2579	1810	3035	1519	1850	2172	1678	4013	1305	926	2937
39	10.2802	40	73;147;189;133;103;102;75;59;117;74;292;148;101;190;131;205;130;149;55;134;89;61;115;135;175;307;191;58;293;104;71;57;87;105;177;76;132;118;294;206;	999.0;320.0;188.44;174.71;144.99;143.36;138.54;100.63;95.73;88.92;61.76;52.08;43.58;41.35;39.62;30.33;28.6;28.47;26.02;25.17;24.23;22.65;17.06;16.38;14.21;11.53;11.45;9.6;9.13;8.74;7.29;6.74;6.72;4.36;4.07;3.68;3.39;3.37;2.76;2.47;	61				17653	250	5	176	2732	2646	3080	8737	7412	6611	17596	17653	16567	16546	15665	8327	6284	4948	4822	422	427	628	710	610	594	215	495	426	2969	3125	1718	1510	2666	2053	2778	3393	2135	3877	1929	2224	5757
40	10.6202	10	73;245;75;147;83;143;53;246;74;115;	999.0;716.68;621.91;527.08;294.73;245.76;183.48;146.16;143.02;103.5;	246				244	4	104	162	167	5	48	45	143	89	62	69	112	4	5	244	71	60	103	40	38	25	5	27	43	65	5	154	5	4	54	35	122	4	4	130	57	118	131	23	53
41	10.6927	35	73;204;100;218;75;147;74;59;116;188;205;133;132;72;101;206;219;115;131;58;189;114;102;61;60;220;149;174;216;86;76;66;190;87;172;	999.0;313.54;218.84;194.08;160.5;134.27;96.42;86.95;66.03;57.32;49.89;48.65;25.77;22.75;20.27;19.81;17.12;16.8;16.38;15.05;14.35;13.06;12.98;11.32;9.2;9.16;9.02;7.68;7.42;7.22;6.88;4.58;4.53;4.14;3.83;	218	Serine	1	amino acids	16064	6145	8293	7718	3995	6651	6117	3632	6524	4918	2956	2619	4154	2957	2561	4621	4396	3706	10502	12813	8851	9603	8821	6387	6007	8202	10959	12928	4919	9053	9915	5115	10750	8451	6213	7510	5358	7450	7834	5542	4682
42	11.0302	56	73;57;117;75;101;219;218;147;74;100;59;129;128;133;132;131;130;220;291;56;58;102;72;86;118;292;115;203;114;148;202;103;61;87;221;60;149;84;77;76;119;204;134;160;70;159;53;158;71;116;66;146;98;320;230;144;	999.0;295.11;207.06;163.89;163.78;133.28;129.35;111.33;99.19;94.31;85.64;62.38;51.36;49.16;41.48;39.95;38.07;31.84;30.36;28.1;27.74;27.1;24.71;24.04;23.55;19.94;19.84;18.69;18.44;17.32;16.61;16.06;15.11;13.68;12.07;11.42;10.38;9.47;8.32;6.92;6.35;5.58;5.29;5.18;4.78;3.63;3.51;3.26;3.14;3.09;3.08;3.05;2.95;2.88;2.6;2.35;	147				30700	10872	28344	23605	12836	16926	11210	18971	20709	9650	24911	11084	15319	10255	6613	7824	15235	6747	20733	30700	16992	20155	27855	11006	20698	12311	23486	20678	6147	14514	12781	4779	17291	11217	6155	12245	7637	19892	9208	4178	7183
44	11.6143	7	73;75;160;130;117;116;74;	999.0;539.87;346.3;252.04;195.33;141.17;98.71;	160	Aspartic acid	1	amino acids	3717	1438	1730	1802	1041	1951	1734	1730	2249	1898	1704	2177	2492	1373	2201	1818	3044	3093	728	3333	1977	2067	2668	1649	2837	1150	1556	1706	2317	2632	3717	2673	1424	1496	2533	2546	1962	2765	2004	2111	2313
45	11.6268	13	174;86;59;133;100;175;290;101;250;249;102;72;149;	999.0;966.36;571.14;500.23;477.83;210.82;189.2;97.62;80.81;78.71;77.55;76.01;41.0;	86				2728	1134	1741	1461	754	1022	1301	381	1130	832	767	198	626	264	35	458	443	307	209	2728	1571	1351	1521	417	1177	387	1080	1012	5	308	364	236	221	74	170	228	116	482	112	213	97
49	12.3676	219	73;147;75;55;133;74;59;101;233;148;117;245;149;189;175;190;131;72;191;61;58;171;217;77;134;143;103;234;177;265;335;307;66;115;135;76;57;53;60;116;119;71;263;246;102;129;221;56;99;151;52;192;85;247;87;176;70;235;308;132;118;105;150;203;93;89;319;336;266;218;145;54;306;264;173;69;51;67;79;83;309;84;205;193;63;144;68;172;219;222;204;104;305;178;337;207;62;113;267;159;65;78;100;95;86;260;88;320;157;1…	999.0;331.59;154.64;152.59;104.56;88.8;75.59;65.9;59.64;53.5;42.34;40.94;39.06;35.99;32.74;30.47;29.93;29.13;27.7;22.36;20.28;16.16;15.94;15.25;14.84;14.69;13.13;12.49;12.36;12.24;11.98;11.66;11.51;11.46;11.31;10.7;10.7;10.27;10.24;9.8;9.76;9.71;9.24;8.5;8.37;8.31;8.04;7.74;7.39;7.24;7.17;6.46;6.34;6.22;5.98;5.88;5.84;5.72;5.56;5.27;5.19;4.87;4.75;4.63;4.35;4.05;4.01;3.9;3.61;3.57;3.54;3.51;3.46;…	350	Malic acid	1		1390495	1224031	1202077	1390495	1282355	1200475	1017908	1206233	1381312	1012999	1378340	1124872	1080243	594670	491822	527507	312330	257710	305860	1083704	1053496	1032500	749139	832325	694587	1038716	838524	829093	298316	241816	192277	232755	312898	256391	252690	243368	297413	266227	188056	229907	473324
53	12.7718	101	73;232;100;75;147;74;59;117;218;233;70;133;202;188;72;101;234;130;61;58;131;148;149;77;55;216;103;132;60;102;76;115;163;119;142;57;219;174;204;98;86;116;134;189;203;118;66;84;99;160;172;144;220;128;56;143;306;71;53;87;135;190;235;129;292;217;114;54;221;150;205;88;177;245;161;52;191;334;146;89;85;244;105;164;176;145;158;68;175;246;349;104;69;293;82;206;171;165;308;120;200;	999.0;276.93;244.35;207.96;129.41;111.32;74.58;63.01;60.25;57.17;50.34;49.75;38.15;33.37;31.44;30.51;26.88;26.37;24.59;23.27;23.26;22.78;22.63;17.95;17.69;16.88;16.72;16.53;16.09;14.65;14.62;14.24;13.61;12.7;12.47;11.43;10.65;10.59;9.57;8.99;8.84;8.67;8.63;8.6;7.0;6.96;6.53;6.09;5.54;5.49;5.44;5.18;4.76;4.57;4.56;4.35;4.22;4.2;4.08;4.08;3.52;3.45;3.32;3.31;3.2;3.16;3.06;2.55;2.54;2.53;2.34;2.27;2…	148	Asparagine	1	amino acids	110607	20082	31106	27758	25137	29595	27033	31082	53844	28492	40268	32044	44710	43513	37202	46764	65916	56356	80739	45990	35897	37610	65137	46695	62464	26897	32692	35378	43709	69296	62219	27066	49305	59206	45676	49863	48458	62725	54100	44703	38733
55	12.876	65	73;156;147;75;157;74;59;58;230;258;72;55;158;133;84;66;140;148;86;61;70;52;56;57;112;131;100;149;85;67;77;114;60;71;53;54;231;259;103;115;117;154;76;214;142;87;82;68;98;102;141;101;113;122;132;134;99;232;155;80;126;118;116;135;119;	999.0;797.36;177.18;157.49;106.4;95.93;84.74;68.33;54.95;48.55;47.79;46.69;38.37;34.13;27.42;27.17;22.76;22.26;21.53;21.16;18.43;17.38;16.43;15.59;14.91;14.62;13.93;13.19;13.09;11.04;8.42;8.13;8.07;7.53;7.43;7.36;7.19;6.89;6.21;6.18;5.85;5.5;4.91;4.49;4.39;4.33;3.94;3.12;3.0;2.96;2.86;2.83;2.8;2.68;2.65;2.45;2.26;2.22;2.03;1.85;1.32;1.31;1.3;1.19;1.09;	59				65364	20970	38819	34475	25524	30595	33220	31943	33666	14600	34798	22645	49872	27104	22956	21998	49375	25017	37696	65364	33513	41617	47823	28230	41640	18402	30252	27942	11149	21769	27165	10753	20797	17194	13777	21406	14407	30049	18988	10763	12976
57	12.9235	121	73;174;147;75;86;59;100;175;74;304;133;143;148;142;176;130;216;131;68;58;72;156;61;87;149;117;69;305;101;172;60;55;102;116;114;85;115;99;70;246;57;76;77;144;56;132;140;146;84;306;71;88;103;98;113;129;158;112;214;134;217;119;128;66;157;52;89;145;53;177;118;173;135;218;83;82;54;247;105;170;51;219;97;150;230;79;104;215;307;141;126;159;62;200;186;160;188;187;204;248;127;171;67;178;124;154;63;190;120;…	999.0;585.91;325.42;259.19;256.22;224.49;139.76;110.13;98.61;90.0;69.87;56.2;54.08;53.17;50.16;49.24;49.23;47.09;44.63;41.44;35.91;35.86;33.23;32.61;31.63;31.29;28.29;27.89;27.45;26.94;26.57;26.13;25.55;20.72;19.98;19.9;19.77;19.39;19.25;18.8;18.63;18.23;17.73;17.07;15.88;14.83;14.54;14.51;13.35;13.25;13.05;12.87;12.66;12.0;11.67;11.45;11.02;10.96;10.56;10.31;9.45;8.96;8.64;8.38;8.09;7.77;7.1;7.0…	129	GABA	1	amino acids	287313	195822	282496	216012	144279	187957	217554	158724	167136	125228	191849	105792	140125	87218	58884	65955	87151	73256	89772	287313	264934	217468	224919	198214	162060	121131	138240	109787	33653	79008	69827	45413	90948	64757	55804	49169	44951	91430	39072	25947	53237
59	12.9768	17	84;75;73;56;174;158;74;147;61;186;72;175;130;116;103;57;140;	999.0;945.55;596.41;368.2;252.25;113.34;58.57;57.11;37.6;29.29;28.72;24.24;21.17;19.85;14.3;13.47;11.96;	84	Glutamic acid	1	amino acids	9883	818	1057	859	2643	2454	2168	2896	2350	2884	2117	3905	6043	5341	6722	5352	9883	9221	7192	1444	1647	1423	2534	1576	6451	1281	1334	1687	4157	5054	7227	5054	4436	3776	3923	5269	4086	5990	4460	3990	4445
60	13.2026	14	73;147;103;74;117;102;292;205;217;149;220;293;55;189;	999.0;295.96;97.54;91.98;90.6;87.3;61.77;49.79;48.64;40.45;39.59;20.38;18.9;16.27;	74				3243	440	178	412	755	369	608	1414	1782	1403	2089	1585	2086	3243	2823	2641	3155	1767	1995	256	231	55	211	60	231	334	298	212	414	318	213	823	704	675	253	284	316	433	637	280	699
62	13.4393	21	73;174;86;59;100;91;176;65;74;130;87;102;58;117;75;250;121;72;162;70;135;	999.0;642.22;520.67;326.87;235.4;189.75;111.87;96.81;91.56;58.93;54.96;50.9;43.8;41.51;39.31;35.05;33.02;32.61;30.08;24.83;6.22;	117	Phenethylamine	2	primary amine	195	4	4	5	4	20	5	4	5	49	4	63	195	152	5	108	96	29	4	4	4	4	4	22	5	4	5	4	29	4	76	72	68	4	4	63	4	82	5	60	127
63	13.5209	4	149;147;74;59;	999.0;320.43;285.47;148.75;	59				46	4	5	5	4	4	4	5	4	4	5	5	4	5	4	46	5	4	5	5	5	4	5	4	4	5	5	4	5	4	4	4	5	5	4	4	4	4	4	4	5
66	13.9776	172	73;75;246;128;84;147;156;56;74;59;100;247;230;133;129;149;55;72;61;58;148;57;76;140;77;158;248;131;157;130;60;85;132;114;115;218;101;117;204;103;231;66;86;348;112;70;113;52;98;134;258;102;116;99;54;83;87;53;232;71;221;174;82;135;214;119;363;150;202;89;79;159;219;95;349;68;245;249;67;141;51;88;63;142;144;105;118;205;203;172;151;143;154;216;62;69;189;160;155;65;96;259;126;274;50;104;350;110;320;186…	999.0;431.82;304.56;245.62;200.17;190.46;144.14;131.47;107.51;87.85;86.2;69.0;66.76;65.31;52.19;47.41;45.09;40.59;39.1;34.5;33.67;32.41;32.21;31.97;31.4;30.46;29.62;29.29;24.82;23.75;23.53;22.35;20.12;19.96;19.89;18.8;18.62;17.63;17.42;17.22;15.5;15.0;14.87;14.87;12.65;12.49;12.26;11.62;11.57;11.11;10.84;10.23;10.01;9.72;8.98;8.87;8.77;8.67;8.27;8.0;7.84;7.79;7.59;7.31;7.02;6.95;6.81;6.75;6.04;6.…	363	Glutamic acid	1	amino acids	302696	14877	16815	16237	45289	41563	38865	61222	78844	45929	61173	57225	96523	138311	152208	145275	302696	243670	290165	31349	23860	24125	74451	41854	107843	14427	20243	23548	101328	141892	167165	87194	123594	131051	94294	126703	108331	166254	138918	106775	103017
69	14.1184	38	73;218;192;100;147;91;75;74;219;59;65;130;193;220;133;103;101;131;72;132;148;92;266;160;61;58;102;117;149;177;86;146;63;204;115;121;60;162;	999.0;305.38;211.1;189.13;117.77;109.23;107.93;96.09;52.27;46.62;45.23;35.57;35.02;28.69;22.7;22.47;19.09;18.12;17.01;15.49;14.41;13.84;12.51;11.33;11.3;11.11;9.85;8.65;7.31;7.25;7.14;6.95;6.02;5.84;5.08;3.87;3.81;3.71;	74	Phenylalanine	1	amino acids	17167	5979	11252	9963	5836	7506	5272	6569	5462	2313	7139	3143	4680	2969	1329	1559	6264	4037	7060	17167	11532	12382	12231	5294	7551	7618	10973	11544	1936	6150	6962	2031	4579	3622	4176	6913	3833	7497	5140	2261	1883
70	14.2567	4	58;69;160;218;	999.0;653.06;638.37;0.09;	69				27	5	4	4	4	4	4	4	27	4	5	4	4	5	4	5	5	24	19	4	4	5	4	5	4	5	5	4	5	5	5	4	4	4	5	4	4	5	4	4	5
71	14.3167	23	73;103;217;147;74;75;59;133;89;105;117;129;307;160;104;101;148;218;205;191;72;204;143;	999.0;397.51;152.32;143.25;68.39;61.25;57.43;38.72;31.97;30.29;27.19;27.12;20.55;17.32;15.56;14.86;14.69;12.18;10.67;9.97;7.09;6.86;6.64;	73	Xylose	2	sugar	6422	1089	880	1122	1223	980	1367	1806	1934	1820	2817	2370	2528	3634	4192	4649	6422	5905	6159	1745	1670	1911	2617	2356	2311	1007	916	1565	2294	1988	2140	2266	2023	1932	1995	2020	2104	2026	2532	2914	2112
72	14.3976	11	73;103;217;147;74;189;59;89;133;129;117;	999.0;380.74;132.83;124.86;72.64;45.18;42.22;33.09;32.44;28.69;26.34;	73				1223	246	292	252	420	301	480	526	574	462	698	639	666	695	800	1141	1223	903	1177	529	486	553	599	679	587	300	303	570	963	519	564	1000	605	633	576	504	803	546	853	740	641
73	14.5651	58	73;75;116;147;132;74;100;188;141;59;231;131;133;117;72;218;159;115;130;61;202;58;114;189;148;118;149;76;232;60;258;142;77;101;102;144;70;190;86;216;233;128;134;215;57;172;84;98;143;125;53;71;54;90;169;243;146;158;	999.0;333.23;280.96;136.21;131.18;130.69;92.78;76.58;75.77;74.38;73.61;50.88;50.13;43.75;42.07;25.74;25.65;23.8;23.02;22.09;16.73;15.48;15.02;14.14;13.76;12.54;12.52;12.4;11.43;10.97;10.95;10.34;9.76;8.88;8.29;7.35;7.14;7.11;6.88;6.19;5.87;5.82;5.56;5.31;5.23;5.1;4.45;4.44;3.77;3.73;3.52;3.4;3.32;3.15;2.77;2.76;2.55;2.26;	188				26653	9483	15797	16609	11307	12233	13850	13441	15006	7027	14730	7058	18030	12855	11339	9081	20949	10747	17404	23093	14791	18893	24393	14124	14095	7894	15565	13197	6681	11123	13401	6812	13092	10809	7444	11284	7743	17066	10817	6312	8260
75	14.6442	19	218;160;100;74;88;219;161;77;61;133;233;72;132;250;76;116;101;220;70;	999.0;895.17;793.28;470.92;247.42;233.48;176.62;174.43;169.46;163.68;161.28;154.53;133.11;132.43;131.09;131.06;115.34;109.63;62.6;	88				139	4	18	5	72	4	5	23	4	5	5	5	4	4	5	4	5	4	4	38	5	5	4	5	22	4	4	5	4	5	5	4	139	4	5	4	4	5	5	5	4
79	15.2384	7	73;89;59;74;75;147;133;	999.0;285.71;223.38;100.9;92.76;83.57;71.65;	89				51	5	4	4	4	5	4	4	4	4	4	4	4	4	5	51	4	5	5	5	5	4	4	4	28	4	4	4	4	4	4	4	36	5	5	5	5	4	4	34	4
80	15.3217	8	73;174;86;59;175;100;74;214;	999.0;931.48;323.58;202.42;160.79;119.65;65.0;32.77;	86				3614	515	662	549	494	715	191	1202	1425	1338	1882	1269	1272	2288	1652	1658	1755	1561	1263	1963	1768	1444	3614	2638	2292	867	1766	1424	1225	2303	1655	1263	1752	1416	2297	1810	2038	1907	1698	1325	1609
81	15.4075	12	73;103;147;217;74;292;129;333;307;189;72;219;	999.0;210.48;210.45;91.97;84.88;62.73;56.26;49.17;19.26;13.48;11.1;8.12;	74				895	282	364	5	436	214	364	691	493	449	486	5	566	538	895	456	622	688	610	234	292	62	368	4	95	185	182	175	294	284	274	409	336	241	241	369	296	398	591	257	397
85	15.52	11	73;75;147;89;74;133;103;148;129;114;189;	999.0;199.53;136.91;116.8;109.39;52.68;39.35;26.37;22.68;7.93;6.42;	147				1035	490	527	442	724	546	736	964	680	716	749	468	727	675	1035	859	793	723	661	608	598	725	566	488	407	489	392	365	401	392	531	339	491	389	415	536	434	597	105	345	525
88	15.6659	15	73;217;103;147;89;257;133;74;59;75;129;218;258;169;199;	999.0;271.91;136.0;123.77;109.33;77.92;76.86;71.45;68.83;49.79;43.42;38.53;14.59;11.36;9.66;	147				4591	248	4	61	507	178	18	187	4	94	5	4	337	2408	1351	1664	1220	3336	611	131	5	4	188	22	664	564	366	1038	2955	1558	1974	826	1852	1937	3193	2318	4591	3793	3276	2601	2923
89	15.7267	130	73;156;75;155;74;147;157;59;128;131;100;56;245;133;72;139;61;203;114;116;76;115;83;58;57;158;149;148;145;77;55;60;132;130;84;229;140;142;129;70;54;117;86;112;218;246;66;101;230;103;126;204;98;188;102;85;347;113;232;53;71;134;172;144;216;87;146;119;301;82;273;141;150;247;257;90;135;99;227;173;118;79;348;217;272;228;51;205;258;244;127;68;143;231;89;69;214;62;81;154;159;302;219;167;174;183;202;220;9…	999.0;568.24;433.95;171.8;147.67;139.47;86.97;82.61;60.53;57.6;56.35;55.55;55.21;45.13;44.17;41.71;39.21;38.12;37.62;34.61;33.7;33.39;32.14;30.47;30.29;30.14;28.05;27.03;25.94;25.85;24.2;23.62;23.16;22.57;20.69;20.46;17.88;17.86;17.64;17.6;17.29;14.68;13.67;13.65;12.8;12.65;12.45;11.87;11.64;10.79;10.76;10.51;9.97;9.94;8.64;7.98;7.98;7.53;7.13;7.06;6.17;6.13;5.93;5.64;5.37;5.27;5.26;4.54;4.42;4.3…	133	Glutamine	1	amino acids	154428	60544	112364	111257	67114	82789	84532	87391	85730	36141	107814	50794	127462	84460	60290	47429	106548	45764	88704	154428	85678	109607	122430	66027	79427	44438	83063	72255	16868	47379	55074	16119	51516	43373	31382	55729	29540	86006	39266	17703	28602
93	15.9517	80	73;217;147;75;74;103;129;133;218;59;257;117;191;437;148;219;131;143;149;69;72;101;89;157;58;215;230;169;55;61;76;53;134;231;319;115;119;102;88;205;221;439;203;87;229;111;85;216;190;60;67;132;57;70;305;440;71;144;81;135;66;105;206;118;436;177;347;145;243;291;140;193;116;54;293;220;259;163;125;277;	999.0;186.31;149.51;138.99;88.73;53.68;50.86;45.0;39.14;35.06;29.04;27.57;26.17;24.53;24.16;23.18;21.63;20.55;19.91;17.47;17.24;13.15;12.38;11.67;11.01;10.87;10.31;10.18;10.17;8.43;8.34;8.13;7.09;6.51;6.08;5.21;4.89;4.74;4.67;4.6;4.53;4.52;4.13;3.92;3.79;3.24;2.98;2.9;2.76;2.66;2.52;2.49;2.45;2.39;2.36;2.35;2.33;2.28;2.27;2.22;2.07;2.06;1.97;1.84;1.8;1.78;1.78;1.69;1.61;1.58;1.56;1.38;1.3;1.28;1.…	319				73219	24228	32590	12454	32372	55194	5989	25860	21001	20338	11564	431	37985	44762	73219	6694	21058	5617	5178	27626	12567	37838	37658	3824	23746	3389	2690	8170	4	4541	4925	937	204	6005	2063	7092	2960	22622	33209	8823	14622
95	16.0375	107	73;217;147;75;74;103;129;218;133;59;257;219;117;148;191;437;131;143;149;69;72;55;215;101;438;58;157;230;169;89;205;61;53;130;113;115;258;439;76;134;319;104;303;221;77;231;119;203;85;99;347;66;229;220;60;88;142;207;291;57;105;305;144;132;81;190;83;67;118;193;440;140;206;192;159;345;320;109;436;145;56;361;163;259;116;245;435;222;293;54;150;271;158;125;171;114;277;348;331;155;233;247;321;260;318;126…	999.0;215.25;149.52;110.75;87.98;53.63;53.56;45.21;44.74;34.92;25.54;24.96;24.7;23.85;23.22;22.41;21.41;20.8;19.92;18.2;16.8;15.08;13.76;12.94;12.48;12.11;10.99;10.92;10.92;9.98;9.19;7.84;7.59;7.41;7.04;6.65;6.27;6.15;5.98;5.67;5.52;5.43;5.36;5.36;4.89;4.8;4.71;4.59;4.44;4.22;4.21;4.13;4.03;3.98;3.95;3.88;3.85;3.82;3.71;3.45;3.25;3.05;2.99;2.83;2.55;2.32;2.24;2.2;2.13;1.93;1.67;1.59;1.57;1.56;1.5…	305				137199	51037	59245	19752	65604	108999	10534	53086	36627	35207	24648	1170	73406	81579	137199	12612	41547	12820	9515	52923	23040	61861	71465	6832	40808	4777	4421	12545	5	6286	9581	1923	501	12133	4153	12817	5609	42960	48712	17698	24493
97	16.0533	4	102;70;185;173;	999.0;670.31;273.14;242.08;	102				646	139	283	5	196	439	4	180	55	4	4	5	273	190	646	5	37	5	5	208	49	104	110	4	56	5	4	5	5	4	4	4	4	19	4	5	5	112	146	54	5
98	16.065	4	216;127;71;208;	999.0;806.62;745.11;189.1;	216				616	134	223	59	119	378	5	138	71	81	4	5	148	288	616	5	51	5	4	185	33	127	187	5	109	5	4	5	5	4	5	5	5	5	4	4	4	161	75	22	32
100	16.1017	156	73;204;147;75;74;69;217;205;133;129;103;101;59;437;117;148;131;189;149;206;116;143;72;191;438;218;58;99;157;257;102;53;221;89;113;292;439;130;231;83;141;219;207;61;293;134;115;119;77;76;305;135;81;127;87;67;104;54;105;118;203;132;321;111;169;177;347;155;52;303;145;175;258;440;144;192;291;88;243;306;320;142;229;265;294;163;161;109;271;436;222;193;232;158;220;125;151;361;345;216;304;173;259;230;441…	999.0;214.31;179.85;111.6;87.4;71.59;70.35;60.77;55.96;52.45;50.3;49.65;46.51;32.1;30.31;29.48;29.04;27.97;23.36;23.25;22.29;21.36;20.96;18.55;18.48;15.22;15.17;14.26;13.99;13.18;11.63;11.46;9.68;9.59;9.45;9.22;9.14;9.13;8.6;8.6;8.57;8.49;8.23;8.17;8.02;7.89;7.86;7.05;6.96;6.9;6.22;6.22;6.04;5.97;5.59;5.57;5.46;5.15;4.62;4.24;4.22;4.13;3.88;3.73;3.49;3.45;3.37;3.32;3.3;3.28;3.22;3.13;3.11;3.05;2.…	161				441855	161628	208663	72505	257070	402387	36519	172161	142526	108555	93518	8154	277638	284084	441855	49401	171426	42908	39072	204830	78325	180748	271393	28071	145329	21492	21156	51074	6182	17533	38636	11501	7456	40936	19593	50035	24114	130981	109095	57540	83707
102	16.1117	6	190;215;150;187;208;136;	999.0;904.84;363.09;129.58;122.61;36.52;	150				3278	998	1504	387	1739	2613	70	1139	642	703	504	4	1925	1556	3278	234	1043	209	204	1371	380	1043	1765	82	1009	4	68	184	5	5	25	5	4	141	5	278	43	913	481	362	420
104	16.1608	314	73;147;273;75;74;67;133;149;211;148;183;274;347;129;72;131;375;59;257;363;221;115;99;143;275;69;117;58;217;185;55;77;61;111;231;465;103;76;66;213;348;305;116;376;212;215;141;134;57;157;95;207;364;150;285;101;184;135;53;97;229;52;171;119;68;466;349;163;191;377;70;139;222;258;132;60;93;259;87;189;71;303;169;85;151;130;113;301;190;83;365;89;105;56;306;276;173;223;467;205;201;79;100;218;88;287;145;84…	999.0;413.65;235.02;211.19;104.31;97.09;78.92;76.49;74.99;67.15;63.63;55.52;42.4;41.22;40.71;40.02;39.4;37.26;30.68;30.23;30.03;28.82;28.81;25.73;25.62;25.53;25.2;21.18;19.8;19.53;19.25;18.97;18.51;15.82;15.63;15.6;14.96;14.74;14.35;14.11;13.96;13.88;13.76;13.06;11.81;11.7;11.67;11.31;11.12;10.84;10.47;10.27;10.13;10.11;9.95;9.91;9.83;9.48;9.37;9.12;8.77;8.38;8.36;8.17;8.08;8.04;8.04;7.77;7.73;7.…	302	Citric acid	1	organic acid	2131244	1146519	1009834	1125466	1029611	1077142	885632	823267	938394	926797	864291	688227	1437495	1407768	1273309	1395283	1603668	1246038	1431318	1789932	1313391	1389892	1991797	1701885	2131244	1486502	1430504	1729143	1237874	1236617	1273471	791493	1222971	1160962	1001627	1268700	1074091	1193331	1120526	1263931	1157476
106	16.25	6	60;78;211;363;205;115;	999.0;884.34;867.9;863.16;843.43;806.79;	205				550	5	5	4	81	52	33	32	550	4	5	4	105	130	70	77	19	61	47	5	4	5	58	4	51	5	4	106	55	100	5	5	123	25	5	4	5	5	40	44	5
107	16.295	7	78;363;60;211;53;95;50;	999.0;896.44;889.3;866.7;662.96;548.96;436.01;	78				505	5	4	4	4	4	5	5	505	5	4	4	20	53	43	54	44	49	19	5	4	4	4	96	5	5	4	75	4	4	5	5	4	4	68	5	5	23	39	5	4
108	16.4633	12	73;204;147;75;74;129;133;217;205;437;206;257;	999.0;84.19;83.64;71.09;68.03;33.76;33.63;23.94;12.49;10.77;7.21;5.73;	73				6828	2678	4429	1793	3570	4253	1671	2570	3027	3117	2185	1467	3480	3646	6828	1937	2476	1311	132	2996	1711	2750	3148	1217	1866	1534	1287	2173	1827	946	1062	49	46	1408	1523	1539	1409	2746	4051	2640	3065
109	16.5041	68	73;55;75;173;157;59;147;129;74;89;316;117;133;101;245;174;72;158;61;58;148;149;76;60;143;113;116;99;102;56;156;84;85;130;231;53;317;57;176;246;54;86;71;83;159;70;119;90;87;69;132;66;111;146;68;91;118;232;214;82;127;135;67;188;264;184;218;160;	999.0;359.16;288.39;224.24;203.62;119.61;107.22;104.14;103.61;88.19;44.6;42.16;39.99;32.55;31.98;31.41;30.08;26.56;26.52;22.65;17.15;16.81;14.95;14.67;14.45;14.29;14.21;13.51;12.23;12.11;11.69;11.26;11.23;10.02;9.95;9.3;9.0;8.53;8.28;7.8;7.61;6.63;6.18;5.99;5.81;5.13;4.93;4.78;4.67;4.56;4.15;3.9;3.72;3.14;2.87;2.82;2.57;2.37;2.03;1.98;1.8;1.75;1.65;1.58;1.27;1.21;1.11;1.1;	173	Ascorbic acid	1	organic acid	74061	8950	10002	7233	21106	22785	29450	43215	46084	40340	48829	52915	47181	60097	74061	55649	48063	51408	50173	3922	8146	3077	4281	9783	3475	9677	11985	13222	36342	38285	24224	43611	45613	40760	34038	33025	35089	35592	39559	39274	51718
111	16.5158	3	131;175;115;	999.0;470.2;397.57;	131				937	56	5	4	231	5	301	511	393	484	567	575	510	717	937	527	598	624	603	5	5	4	4	50	5	67	90	116	421	73	157	529	540	367	361	371	377	410	238	449	544
114	16.6741	303	73;103;147;217;133;117;74;307;129;104;89;218;75;148;189;131;149;105;59;219;173;308;172;277;191;205;101;364;72;134;100;119;204;309;163;130;157;143;118;115;114;175;231;221;190;116;335;201;135;113;145;278;263;58;102;365;142;87;132;202;88;174;177;128;207;90;99;158;216;126;85;159;256;206;203;220;262;82;334;230;66;260;279;61;291;150;71;244;192;188;366;144;156;336;127;70;310;232;161;57;60;91;76;276;186;…	999.0;723.4;384.41;311.03;167.06;135.0;102.38;89.28;87.14;83.9;76.92;73.36;68.27;66.8;55.42;51.66;44.01;41.84;39.0;37.27;35.9;31.06;29.64;29.32;28.22;27.89;27.82;27.44;22.72;21.68;20.54;20.19;19.53;18.38;18.1;17.94;17.46;16.57;16.53;15.73;14.53;13.56;13.4;13.18;13.15;12.15;11.93;11.91;11.75;11.43;11.23;11.2;11.02;10.99;10.16;9.88;9.46;9.43;9.33;9.01;8.74;8.49;8.45;7.42;7.38;7.04;7.01;6.97;6.74;6.…	137	Fructose	1	sugar	4957861	4409598	4365387	4330951	3938517	4102497	4582418	4495382	4303640	4059033	4163549	4496544	4308895	4424024	4497071	4252628	3677317	4519865	3916749	3867008	4296955	4110028	3728673	4171761	4117416	4418387	4241462	4180772	4793280	4624769	4242974	4573177	4504798	4513402	4485251	4528432	4520149	4105882	4826048	4630648	4754253
118	16.7608	25	95;258;92;271;331;303;523;248;377;328;391;235;227;317;237;252;251;210;301;282;284;312;294;283;449;	999.0;815.86;808.32;781.61;732.4;724.84;684.22;672.54;543.63;444.16;407.57;353.98;338.08;326.41;320.3;271.33;267.31;248.22;186.78;178.33;156.63;148.18;108.66;102.18;73.68;	227				5643	100	609	5	59	4	159	4	4	1080	5	4	5	75	4	4	4	55	55	70	101	5	4	4	5	43	5643	17	4	33	33	133	84	53	5	4	83	4	117	101	4
121	16.7708	328	73;103;147;217;117;133;89;74;307;129;104;218;148;75;59;105;131;149;189;114;219;173;308;191;277;101;84;205;364;119;262;204;115;72;309;130;100;157;172;134;143;118;113;163;116;175;263;221;58;190;231;82;278;201;142;102;335;202;135;174;87;145;90;365;132;244;128;85;55;88;61;66;158;99;156;206;203;126;177;170;319;150;220;192;207;279;336;57;60;159;334;127;70;91;366;216;198;144;245;106;168;333;264;310;83;2…	999.0;688.85;413.16;315.32;131.61;129.3;114.41;108.1;92.8;91.83;81.63;77.76;74.16;73.01;58.59;55.1;51.41;51.12;49.01;42.73;39.45;34.68;33.3;32.6;31.47;31.3;30.9;30.2;27.95;25.33;22.33;21.64;21.18;20.29;19.9;19.33;18.73;18.5;18.04;17.52;16.95;16.82;15.94;15.9;15.09;15.06;14.43;14.35;14.07;13.25;12.87;12.07;11.9;11.81;11.75;11.55;11.24;11.02;10.94;10.91;10.82;10.31;10.18;9.96;9.32;8.72;8.7;8.64;8.5…	360	Fructose	1	sugar	4956148	4163164	4131408	4191014	3751055	3775429	4440169	4427481	4354009	4080543	4158471	4587074	4272311	4382980	4413450	4177422	3590767	4579014	3978760	3716263	4286349	3847480	3544684	4050416	4047558	4306656	4076425	4233471	4838884	4610155	4232303	4491244	4542568	4557885	4481418	4546776	4599354	3990752	4956148	4704856	4836044
125	16.8408	8	129;306;205;191;130;69;203;169;	999.0;671.34;264.95;241.31;142.78;113.37;34.78;31.11;	191				2782	429	870	266	803	1316	47	823	432	127	91	55	1178	1109	2782	37	731	78	31	973	5	874	1030	5	551	4	25	5	5	5	4	5	27	4	4	56	4	372	175	84	120
126	16.8508	6	103;157;219;105;88;345;	999.0;65.55;45.06;34.76;23.85;11.07;	219				4329	4	5	4	119	2555	54	66	5	4	4	5	108	124	4329	4	32	5	13	51	78	66	2111	4	4	5	4	4	24	4	4	4	4	5	5	4	5	36	4	15	5
127	16.8608	6	73;147;74;117;217;119;	999.0;194.65;64.24;57.49;49.68;3.74;	147				19281	4	6591	5	2016	10230	236	5	4	323	4	2761	477	465	19281	1614	385	5193	1133	7341	80	382	8990	2489	4	693	5	4	5863	1679	736	4386	6868	2314	1438	4	2100	4	5	1714	945
128	16.9075	18	203;243;155;265;153;435;271;361;183;436;109;255;195;362;346;394;273;363;	999.0;498.86;296.33;205.4;143.13;129.51;109.88;109.19;103.21;82.79;43.42;34.08;22.76;18.83;17.27;14.09;13.33;9.98;	155				6480	407	1616	102	1666	6266	5	412	385	506	70	80	2413	2934	6480	48	520	74	230	706	4	1104	4148	128	383	5	146	5	5	137	5	5	71	5	32	177	4	508	604	38	91
129	16.9191	10	204;191;192;193;81;169;317;345;194;393;	999.0;546.75;101.18;49.78;31.66;19.9;8.05;7.61;6.6;1.56;	81				102407	44974	54008	21514	58399	94765	5	44621	37198	32589	21790	20	63187	71898	102407	5	32620	5	4	47010	22995	50821	63149	4	35612	5	4	16243	5	4	21	41	4	4	5	63	4	37163	35890	18828	22748
130	16.9275	5	53;52;56;51;79;	999.0;793.96;523.32;338.82;204.26;	52				18810	17522	16655	17380	15721	17206	18288	18254	14671	14535	14661	16193	16024	16258	17177	14862	13060	15732	12490	14038	16140	16743	15717	16509	14426	16246	15502	13660	17622	17128	15816	17544	17107	15748	16336	16868	16337	15904	17005	15814	16996
132	16.9475	331	73;147;160;205;103;217;129;319;157;74;117;133;59;89;148;206;229;320;189;161;149;218;105;204;131;207;321;130;55;231;158;191;72;101;83;100;143;219;230;163;291;104;114;190;233;216;162;102;221;118;134;58;119;277;159;262;274;145;115;232;234;82;175;116;86;177;246;173;61;244;364;322;142;135;292;54;128;88;57;132;99;60;87;113;85;203;90;186;210;305;127;269;278;307;208;70;150;215;192;243;374;247;169;174;365…	999.0;277.02;257.67;242.1;165.63;134.02;129.66;124.57;112.28;104.55;96.5;71.08;69.18;55.2;51.84;49.16;47.88;46.69;39.91;39.49;32.42;30.15;29.21;28.76;27.89;26.93;26.31;24.6;22.49;22.1;20.83;20.35;19.0;18.79;18.01;16.16;15.02;14.47;14.44;14.09;14.05;13.89;13.86;13.14;13.08;12.41;11.94;11.81;11.13;11.03;10.4;10.37;10.17;9.55;9.3;9.0;8.95;8.83;8.69;8.19;7.93;7.86;7.71;7.45;7.27;7.21;6.95;6.93;6.93;6…	286	Glucose	1	sugar	5662773	5190767	5150111	5171256	4653292	4831904	5302076	5184179	4968658	4722463	4694249	5151485	4800022	4941830	4908127	4702265	3951317	4990169	4268758	4415039	4899236	4792926	4324478	4779693	4578728	5115116	4897626	4715286	5493413	5232324	4804167	5140158	5112839	5077805	5069922	5123876	5027488	4659114	5480530	5195164	5326005
135	16.9541	4	58;57;60;55;	999.0;467.94;442.74;376.33;	58				50494	32219	4	4	41194	50494	4	4	4	4	5	4	4	5	4	5	6488	4	4	4	4	14601	5	48818	5	4	5	5	5	5	4	5	5	4	4	5	5	4	5	5	5
139	17.0916	21	73;75;147;103;217;205;89;117;133;74;131;157;219;59;129;292;261;101;275;218;148;	999.0;248.15;218.94;124.89;106.33;91.39;88.42;82.72;69.3;68.8;66.18;57.76;53.75;51.84;42.49;33.78;33.36;32.94;32.88;30.53;28.67;	133				271	29	40	4	5	5	178	23	5	4	19	4	22	4	5	4	5	5	5	4	5	4	5	4	5	49	46	5	57	62	4	5	5	4	4	22	35	4	26	5	62
141	17.1375	304	73;147;103;205;160;74;75;129;319;117;89;133;59;157;217;148;55;57;320;131;149;206;189;105;161;104;101;229;83;58;100;204;72;321;130;207;218;85;119;158;233;102;143;134;191;118;163;61;66;53;56;99;115;116;69;90;60;190;87;159;219;97;113;230;177;231;135;54;162;70;84;76;291;235;221;52;77;88;114;175;132;201;169;67;127;277;82;86;214;91;111;322;96;234;145;173;172;203;186;106;150;51;307;268;305;128;68;98;243…	999.0;267.31;215.95;123.0;108.54;108.22;104.27;102.13;98.71;98.2;86.87;80.09;76.07;73.4;66.81;43.29;34.2;33.9;33.36;31.54;28.02;26.63;24.69;23.85;21.91;21.56;21.37;20.76;19.25;19.17;18.73;18.45;18.07;17.62;17.19;15.2;14.63;13.76;12.87;11.89;11.66;11.34;11.26;10.77;10.68;10.62;10.39;10.26;8.9;8.64;8.63;8.05;8.05;7.93;7.88;7.82;7.57;7.51;7.46;7.41;7.34;7.28;6.97;6.8;6.6;6.54;6.48;6.36;6.35;6.32;6.3…	228	Glucose	1	sugar	2855788	2004793	2024478	1923678	1768063	1792878	2164218	2193743	2322493	2102989	2032776	2454755	1823129	1989294	1841403	1929782	1459156	2278946	1946090	1713262	2173021	1801406	1469882	1772098	1826861	2312356	2115070	2323229	2435480	2325758	2035463	2202660	2319402	2364625	2381371	2433807	2419606	1975776	2741745	2560073	2581932
143	17.245	19	156;174;86;100;128;230;317;175;157;130;88;114;200;158;102;146;176;154;318;	999.0;780.93;403.93;318.65;286.75;130.08;99.42;90.99;89.81;83.83;78.63;67.89;60.59;51.11;48.18;37.3;30.35;30.02;20.88;	86	Lysine	1	amino acids	3778	291	1554	1089	100	672	672	829	1142	589	741	325	841	723	379	383	1647	1075	1836	2473	1150	1569	1705	507	1175	363	2091	2174	477	1502	1129	789	1417	892	694	1261	820	2351	1312	655	555
144	17.3949	117	73;147;160;333;75;74;143;59;133;89;334;189;103;148;217;131;105;171;129;204;55;335;149;72;161;219;191;305;102;117;221;130;58;115;114;144;100;101;190;292;231;134;145;277;163;86;61;116;423;205;216;53;218;162;60;119;67;66;306;274;90;77;57;220;70;293;87;336;76;172;332;135;127;207;364;85;82;84;142;232;192;424;314;234;69;278;132;99;150;54;222;245;174;256;128;104;291;177;68;106;206;262;118;83;393;175;88;…	999.0;161.88;119.97;112.66;93.73;88.58;56.23;48.06;45.57;45.45;37.14;36.39;29.09;26.87;25.67;22.4;22.09;21.42;19.99;19.98;19.75;19.37;19.1;18.48;17.76;15.64;15.07;13.06;10.69;10.65;10.37;9.96;8.76;8.55;8.25;7.67;7.43;7.35;7.26;7.07;7.06;6.78;6.64;6.52;6.36;5.76;5.73;5.64;5.6;5.53;5.12;4.83;4.8;4.74;4.66;4.53;4.52;4.46;4.1;4.02;3.5;3.4;3.12;3.03;2.98;2.94;2.89;2.85;2.77;2.74;2.73;2.64;2.54;2.45;2.…	115	Galacturonic acid	2	sugar acid	56321	1043	1210	1697	661	1167	1497	892	2275	1678	1535	1303	1462	10677	11941	17008	47958	42740	54645	1278	1144	548	6633	1358	22990	1202	1366	1016	24274	9299	14572	24539	6482	16982	18365	16361	22817	16909	28251	29431	8950
146	17.4508	12	73;218;100;147;75;179;219;74;220;280;133;101;	999.0;472.33;192.66;100.03;64.8;46.99;45.62;41.3;26.58;19.48;14.42;8.4;	218				4171	511	2494	2430	1020	1769	1263	1269	344	255	612	188	313	97	20	432	944	851	832	4036	2176	2901	1779	1248	1051	2032	3282	2005	24	326	797	1104	1264	1153	96	197	5	1031	354	75	319
148	17.5724	46	73;75;217;147;103;74;129;59;89;117;133;157;204;169;189;218;131;148;361;219;101;130;205;149;55;170;61;243;76;58;82;72;271;116;105;191;115;161;244;155;70;104;100;142;190;114;	999.0;182.69;163.32;135.74;112.94;90.85;89.03;79.04;70.85;68.21;60.72;43.54;38.33;38.04;37.67;35.23;29.74;26.43;26.43;24.45;21.71;20.29;18.36;15.77;13.92;13.83;13.53;12.99;12.49;12.2;11.74;10.36;10.35;9.7;9.3;8.79;8.75;8.71;8.25;7.79;7.71;7.42;7.29;6.17;5.87;3.56;	133				27885	18619	18810	19327	15978	16911	19313	19663	21356	20963	20245	23106	19027	19179	16962	18759	15761	21298	20347	18298	20006	15719	14704	16767	19939	20413	21127	23758	22861	22346	19768	21620	21965	22389	22617	21854	21367	19264	26575	25125	22866
150	17.5966	15	147;333;160;143;292;334;105;171;335;144;293;305;191;134;423;	999.0;593.86;369.61;293.19;141.03;114.63;56.34;49.95;45.09;43.89;43.85;42.48;29.49;22.72;21.69;	333				3830	4	5	4	4	4	5	5	5	4	5	4	5	445	467	947	2914	2947	3450	42	4	5	232	27	1090	5	20	5	1027	324	477	1211	247	734	819	801	873	674	1483	1254	375
152	17.7374	186	73;204;191;147;75;74;217;205;103;129;133;117;59;192;189;206;148;131;101;149;218;193;72;55;89;143;116;58;203;81;190;61;169;207;219;231;69;119;130;134;53;157;77;115;76;57;87;221;104;113;243;135;66;99;291;105;118;305;60;85;56;132;102;145;155;175;71;111;52;70;54;177;163;83;127;345;109;150;233;435;317;159;161;319;194;271;97;144;88;142;151;220;232;229;208;245;141;244;170;171;90;222;173;51;230;306;361;8…	999.0;328.64;196.23;176.46;107.01;85.66;68.11;67.45;61.25;57.65;55.1;41.03;40.4;36.1;33.35;30.99;28.83;28.54;23.76;22.35;18.33;17.8;17.75;16.89;16.42;15.7;11.44;10.21;9.42;9.4;9.24;9.22;8.97;8.67;8.67;8.47;8.39;8.14;7.85;7.82;7.69;7.58;7.48;7.42;6.65;6.23;6.22;6.21;6.04;6.02;5.98;5.97;5.92;5.51;5.16;5.09;4.86;4.83;4.8;4.74;4.66;4.62;4.59;4.58;4.51;4.3;4.25;4.23;4.17;3.81;3.78;3.5;3.23;3.14;3.09;2…	88				755714	311579	367006	138328	394307	648681	79370	326016	260198	227538	151737	23349	419642	490905	755714	95733	237516	82157	62392	336822	165984	344404	431865	49275	247922	50070	51011	117923	21003	47606	95831	22476	3465	82520	53823	106753	57190	265744	234935	127100	173011
154	17.7533	6	91;242;333;112;50;64;	999.0;555.08;454.14;416.22;186.6;183.99;	242				663	5	268	26	528	598	4	204	152	73	50	31	377	529	663	95	167	5	5	257	54	5	507	5	155	4	17	4	4	5	40	4	4	5	5	30	4	258	139	5	94
155	17.7599	28	73;75;217;103;129;117;133;59;218;89;130;169;219;61;55;58;105;115;60;102;161;243;70;145;163;118;271;171;	999.0;110.87;77.78;62.71;56.45;44.77;44.04;41.31;27.46;23.93;13.15;11.66;10.75;8.91;6.98;6.47;5.91;5.75;5.74;5.02;4.72;4.15;3.55;3.46;2.52;2.46;1.99;0.45;	217				22054	120	5	4	4	4	7688	5	169	5	545	16860	5	5	4	1506	4	8000	7843	110	693	5	5	7761	587	5646	8069	1786	5	10272	6022	17559	16930	5018	8082	7532	7659	5	874	987	115
156	17.8674	3	191;133;101;	999.0;762.56;564.4;	191				274	4	5	5	205	5	5	4	31	4	5	32	21	37	274	4	95	5	5	4	5	4	50	4	66	4	4	4	5	4	4	4	4	4	4	27	4	5	4	5	4
157	17.8774	4	133;89;58;219;	999.0;992.23;809.72;743.58;	133				333	5	4	5	333	4	5	27	32	5	5	4	4	86	28	28	50	33	5	5	31	4	32	25	40	4	99	4	4	4	4	31	36	5	4	33	5	5	5	4	4
158	17.8991	31	73;147;103;74;217;292;75;133;129;117;205;319;148;204;143;149;157;333;305;131;293;191;59;102;101;218;294;89;190;134;277;	999.0;215.52;88.08;81.11;60.83;55.77;46.8;42.33;42.11;41.95;40.76;25.58;24.96;21.01;20.74;19.8;18.04;13.56;12.71;11.46;10.84;9.99;9.67;7.98;7.57;6.76;4.68;4.21;3.88;3.51;3.22;	147				12407	5324	5441	5682	7626	6903	6347	8833	8667	7845	9189	7501	9465	10125	12083	8521	12407	8681	10912	4843	5506	4435	5967	4188	5905	2844	3204	2833	3748	3349	3752	4951	3998	4322	3278	4657	3312	5219	3688	4413	5727
160	18.0666	15	73;147;333;74;143;334;292;133;149;148;189;305;102;335;217;	999.0;180.75;105.93;84.09;48.56;31.85;30.7;22.56;20.08;15.26;15.08;11.38;10.45;8.38;7.64;	333				6400	4623	5006	4971	5539	4860	5291	5359	5575	6265	4061	5172	2275	5988	6320	5327	4696	6400	4401	3564	4158	4669	5171	5254	5164	1235	813	741	1124	659	810	1066	855	557	707	1045	1244	809	990	1558	1322
162	18.1732	7	73;217;74;204;191;218;292;	999.0;137.24;102.79;73.79;48.64;24.95;17.26;	74				2840	5	4	5	4	4	24	86	5	57	5	4	434	1155	2840	489	2370	614	445	5	5	5	290	4	383	23	5	4	4	5	212	82	5	5	5	389	53	592	621	453	275
165	18.8341	164	73;147;217;191;305;74;129;133;75;103;318;148;204;131;218;306;59;265;149;319;143;221;55;192;219;307;72;205;189;291;134;320;117;193;130;81;190;101;432;53;207;433;266;135;58;66;177;104;157;116;222;119;161;132;115;61;105;367;83;87;69;77;175;203;206;67;243;434;293;111;57;113;267;52;127;99;102;308;85;144;292;76;230;54;60;223;231;145;150;89;304;321;343;220;70;317;163;71;215;368;507;141;159;68;151;155;50…	999.0;277.09;163.49;102.63;97.03;87.52;79.57;75.14;70.26;63.15;53.67;44.94;39.67;34.47;34.11;30.73;28.26;27.95;27.64;22.87;22.85;21.38;19.59;19.16;15.7;15.49;14.57;11.79;11.59;11.41;10.74;9.92;9.72;9.68;9.31;9.19;9.17;8.6;7.88;7.76;7.2;6.98;6.91;6.72;6.6;6.43;6.17;5.85;5.79;5.67;5.2;5.11;4.73;4.66;4.6;4.51;4.41;4.3;4.05;4.0;3.93;3.9;3.89;3.86;3.73;3.47;3.4;3.39;3.38;3.29;3.24;3.11;3.06;3.04;2.99;…	221	myo-inositol	1	sugar	169589	69158	71828	74201	75308	89285	94142	145065	169589	144989	160163	157388	136922	157767	153476	133500	109656	131266	129530	82821	74766	65476	76142	68123	83609	70950	78603	71400	62990	96474	72185	61966	107466	80739	83395	76679	72211	94149	75623	90055	115216
167	18.9649	11	73;147;74;245;129;217;319;133;148;157;257;	999.0;206.83;72.11;56.79;34.81;25.57;24.96;20.95;18.91;16.81;13.41;	73				4400	1878	2479	2445	2873	2557	2244	2769	2986	2463	3692	3076	3646	3643	3948	3483	4400	2916	4366	2689	2296	2064	2531	2318	2025	2551	2116	2537	3088	3069	2831	2732	2924	2818	2498	2717	2702	3288	3005	2759	3085
170	19.184	114	73;147;103;75;319;205;74;129;89;117;217;84;157;59;133;114;148;320;204;131;149;189;262;206;55;105;229;72;321;83;104;101;58;191;130;85;207;158;143;115;100;70;118;54;173;56;172;61;163;116;134;219;305;57;221;88;90;69;86;201;77;142;66;291;135;263;175;174;68;202;132;203;307;277;71;192;128;145;170;264;126;127;144;113;150;232;98;97;322;247;161;106;333;188;306;222;52;169;244;208;151;214;336;154;220;200;93…	999.0;221.86;142.73;99.29;98.88;96.73;88.22;79.48;72.45;72.38;71.58;70.75;61.5;61.18;53.78;46.83;36.31;33.26;26.82;23.74;23.51;22.5;22.49;21.58;18.67;18.03;16.9;16.87;16.58;15.7;14.99;14.85;13.38;12.8;12.0;11.12;10.66;10.21;10.14;10.12;9.84;8.39;8.14;8.0;7.64;7.58;7.12;6.83;6.8;6.77;6.73;6.58;6.31;6.04;5.91;5.21;5.1;4.5;4.43;4.32;4.26;4.11;3.94;3.8;3.75;3.65;3.32;3.29;3.0;2.98;2.85;2.71;2.53;2.45…	163				100820	56	32	248	194	196	32	3859	7320	7336	10102	17655	25987	37745	61737	77371	100820	87048	98728	178	37	22	225	115	587	289	321	238	43830	29391	32473	36410	31642	36336	10888	13627	11706	16697	26279	27007	29728
172	19.1974	5	218;119;82;60;53;	999.0;602.0;379.76;360.56;235.81;	82				1189	4	4	4	4	5	4	4	52	16	39	5	338	322	569	962	1086	1093	1189	4	5	5	5	5	5	4	4	4	467	249	332	274	349	263	5	134	40	211	213	215	163
174	19.2424	152	73;147;103;319;205;74;117;75;133;129;217;157;89;59;148;320;131;149;189;84;206;104;204;172;72;229;321;58;83;55;218;101;100;207;105;114;130;173;143;134;191;158;118;119;163;230;190;61;219;66;262;115;116;221;231;88;85;70;60;201;102;87;159;305;54;291;90;135;174;77;82;57;175;132;113;203;97;177;235;53;277;202;247;56;192;145;126;263;188;169;161;268;322;216;144;86;99;67;260;156;332;71;164;288;334;222;106;…	999.0;206.43;199.79;96.33;95.38;88.46;80.99;80.79;77.77;71.13;64.15;60.95;55.45;46.92;33.66;31.62;23.33;20.89;20.85;20.82;20.16;20.07;19.12;17.69;17.57;15.86;15.83;14.55;14.33;14.28;14.17;13.94;13.37;12.39;12.18;11.31;11.19;10.99;10.56;10.41;10.27;10.09;9.72;9.69;7.84;7.04;7.02;6.83;6.22;6.01;5.98;5.97;5.73;5.67;5.64;5.41;5.31;5.23;5.21;5.04;4.61;4.39;4.39;4.3;4.27;4.27;4.26;4.19;3.99;3.98;3.81;3…	192				141266	251	4	84	88	35	72	4815	9296	10176	12592	23277	33190	55357	89800	108760	141266	128668	137054	88	28	46	203	69	498	138	133	372	61666	41731	43629	51392	43341	47641	14452	18367	16067	21369	38605	39642	40473
177	19.4474	6	73;217;204;74;57;147;	999.0;231.07;91.79;78.67;36.2;19.33;	73				1172	5	5	5	4	5	4	4	5	5	4	4	5	111	138	447	913	827	1172	4	4	4	5	4	4	4	4	4	5	5	50	64	86	49	4	252	5	20	4	149	5
179	20.3423	4	73;217;103;74;	999.0;190.31;185.76;71.01;	103				803	4	4	4	5	4	4	60	5	5	48	5	34	51	5	120	488	575	803	43	4	4	4	4	4	5	42	32	5	5	94	4	89	4	4	100	4	117	29	104	71
180	20.479	7	73;74;290;117;217;205;75;	999.0;91.6;85.01;48.45;40.63;20.55;12.83;	290				245	4	5	5	4	4	4	121	109	101	4	5	141	4	4	147	245	5	5	5	97	5	107	5	5	77	4	4	49	5	5	5	4	5	4	98	4	68	4	4	4
184	21.9631	41	73;147;103;74;75;133;84;89;435;345;59;217;191;143;148;204;129;117;131;149;333;277;262;102;292;436;105;190;101;221;134;115;205;346;90;72;100;77;82;104;305;	999.0;156.76;97.37;88.0;83.05;54.1;49.32;44.9;41.13;39.48;38.84;36.03;33.61;31.26;30.34;26.65;22.1;21.54;21.12;20.19;18.53;17.62;17.39;15.31;15.25;13.65;13.49;11.54;11.23;11.02;9.6;8.88;8.28;7.24;5.78;5.59;4.15;4.01;3.52;3.46;3.38;	333				15258	5	4	78	5	5	4	5	4	60	4	82	123	1118	831	2682	11817	9574	15258	4	5	5	178	5	1300	53	105	107	1109	438	1542	1335	664	915	589	825	719	1600	1623	2346	821
185	21.9723	2	114;189;	999.0;862.48;	189				454	5	5	4	5	5	5	5	4	5	4	4	4	33	5	89	358	311	454	5	5	4	5	5	5	5	5	5	4	4	36	76	4	5	5	4	5	4	64	67	19
192	23.3122	266	73;147;103;361;217;129;75;169;74;362;133;117;271;218;243;191;59;55;148;363;131;69;149;81;189;143;157;437;155;104;204;219;130;170;101;72;205;89;109;438;319;58;257;230;245;272;244;53;171;77;451;231;229;113;105;183;221;203;76;61;85;115;364;116;83;273;134;119;102;66;99;215;87;145;141;111;192;439;331;57;452;190;127;135;67;54;320;132;56;153;118;142;173;71;60;177;207;291;305;139;175;163;259;156;52;206;2…	999.0;160.97;145.52;131.78;128.84;107.25;102.36;93.08;83.62;49.52;39.48;38.08;34.48;30.97;30.81;28.09;26.8;26.15;25.94;24.49;24.4;23.82;22.67;20.26;20.21;20.01;19.71;16.91;16.45;15.17;15.11;15.02;14.57;14.44;13.65;13.1;11.84;11.8;10.61;10.05;10.02;9.72;9.44;9.26;8.98;8.88;8.54;8.47;8.39;8.28;8.02;7.61;7.53;7.46;7.34;6.79;6.78;6.68;6.51;6.46;6.35;6.2;6.19;6.18;6.0;5.93;5.76;5.62;5.62;5.52;5.51;5.5…	239				279599	149441	147602	80415	122290	198447	30227	255600	215083	151923	279599	166499	189152	232757	220258	169343	37804	131840	160028	155925	114725	33961	139689	139668	107438	113929	109128	132386	100287	171223	133968	91560	176965	136005	126698	152069	118758	142469	124968	135266	158175
195	23.3605	8	53;221;173;118;119;171;207;439;	999.0;732.18;689.99;680.75;680.32;565.78;558.32;529.73;	173				565	4	44	5	4	33	4	4	5	4	37	4	128	31	4	47	5	4	5	35	4	5	21	52	4	5	4	4	5	5	19	4	61	4	5	4	62	5	57	5	5
196	23.3997	3	56;115;221;	999.0;564.71;402.25;	56				34	5	4	4	5	5	4	5	5	4	5	4	18	5	5	22	4	5	4	23	5	4	5	34	5	4	4	5	5	4	5	5	4	19	5	5	4	4	4	5	5
197	23.4189	4	117;57;155;71;	999.0;517.66;302.3;254.96;	117				85	5	4	37	5	42	4	5	50	32	78	4	63	25	4	5	4	5	5	85	4	4	4	84	4	4	5	51	28	4	33	5	4	23	4	31	53	25	83	22	5
198	23.4464	8	59;77;218;61;148;101;363;204;	999.0;581.94;389.1;357.27;329.15;293.33;283.26;206.48;	61				222	4	5	32	5	5	4	222	34	5	4	5	58	98	4	25	16	21	17	4	4	4	5	104	4	5	4	38	4	98	4	5	111	19	5	5	21	5	27	5	5
199	23.4697	3	129;169;133;	999.0;664.23;372.65;	169				159	4	5	5	4	4	4	159	4	5	5	26	24	81	5	4	17	5	4	42	30	4	4	28	5	5	5	40	51	4	4	24	64	5	4	4	31	63	67	77	5
203	23.7672	12	73;169;117;133;218;148;131;189;170;219;89;205;	999.0;119.4;49.31;47.84;33.26;29.84;28.58;22.13;20.23;14.02;13.69;11.38;	133				611	369	358	394	216	161	240	134	110	197	300	205	227	4	4	97	105	4	4	200	155	5	134	4	84	506	611	608	5	140	228	110	222	189	261	243	250	190	5	207	216
205	23.9897	6	73;147;221;74;207;222;	999.0;300.37;192.11;59.5;49.06;37.14;	221				805	5	27	177	494	242	5	5	270	403	508	192	260	305	5	383	652	104	319	416	451	5	448	4	386	665	568	805	5	5	312	35	254	4	4	113	77	33	4	232	5
207	24.1197	8	73;147;103;129;361;217;191;74;	999.0;180.5;135.9;131.08;83.52;82.35;72.25;65.63;	74				82	5	5	5	4	5	4	5	5	4	5	5	4	4	5	62	72	5	4	5	4	4	4	4	4	4	4	4	5	4	29	4	34	5	4	5	4	4	5	4	4
210	25.0563	9	73;546;545;74;547;147;75;544;133;	999.0;119.36;112.1;78.68;55.33;39.39;38.22;25.36;21.29;	147				4928	4	4	4	5	5	4	68	5	80	592	351	2958	3946	4928	4509	1757	663	1455	38	4	4	5	5	264	40	49	91	2485	2410	2317	1810	2399	1261	2320	2654	2516	2001	1243	1785	1967
211	25.4196	21	57;71;55;85;69;56;99;83;70;97;113;84;127;72;54;82;68;53;169;96;140;	999.0;578.67;362.61;342.63;170.64;160.7;119.48;113.83;68.11;65.54;55.7;32.96;21.75;17.76;17.15;16.4;15.51;12.3;9.23;9.11;6.27;	71				13887	11096	13056	12550	11204	11798	9767	10027	9881	13887	13037	11258	11934	12124	12300	12220	11449	9613	10075	12691	13264	8699	11827	12032	13771	13251	12680	12604	11039	6026	8602	12227	9950	9259	11193	11634	8456	12569	11532	13013	8906
212	25.6771	5	73;221;281;74;207;	999.0;176.92;164.97;113.95;56.81;	281				332	5	4	5	217	4	5	4	5	139	211	5	69	192	4	84	252	5	108	123	188	5	225	5	170	282	282	325	4	4	68	117	136	4	4	52	17	69	5	136	5
213	25.7929	28	73;204;147;217;103;129;191;205;75;74;206;148;143;305;169;55;218;192;189;149;361;230;343;207;219;81;104;433;	999.0;443.2;239.35;170.38;154.13;151.64;145.76;100.05;84.39;59.74;46.94;37.02;28.68;28.47;26.98;26.03;25.77;25.42;24.18;20.23;13.73;11.65;9.08;8.87;7.11;6.56;5.4;4.95;	148				9740	5	4	5	403	932	1126	547	2430	2255	70	325	5	276	5	608	4762	92	276	251	497	434	2889	30	4	52	5	5	649	1461	129	1647	1843	5	22	104	39	176	134	191	3901
215	26.7437	6	73;255;147;74;219;307;	999.0;121.46;89.34;60.8;59.7;33.27;	255				2031	329	5	316	669	634	408	1102	883	1407	1170	862	1625	1677	2031	1598	989	622	520	365	766	22	5	118	268	295	327	345	4	365	315	325	871	362	309	601	261	631	4	250	578
[truncated: 10 more columns]

## Sheet: column info
Description of column heads
column head	description
compounds nr	number of mass signal cluster, as defined by MSClust software; sorted on retention time
rt (min)	average LC retention time, in minutes
# mz peaks	total number of mass signals in cluster, as defined by MSClust software
mz list	masses belonging to cluster, as defined by MSClust software; masses are given in microdalton, data separated by semicolumn
relative intensity list	relative intensity of masses in cluster, as defined by MSClust software; data separated by semicolumn
selected mass	most specific mass in cluster, as defined by MSClust
metabolite ID	metabolite identity; roman numbers refer to isomeric forms
MSI ID-level	see sheet: MSI ID-level info
biochemical class	presumed biosynthetic chemical class
max value	highest intensity value detected across samples
Led_tomato__45 to Led_tomato__90	unique GCMS run code

## Sheet: MSI ID-level info
MSI Identification level, cf Sumner et al. (2007) Metabolomics, Volume 3, Number 3, 211-221
http://www.springerlink.com/content/k8v0632383j8111u/
1. Unmbigiously identified compounds (retention time and MS data checked with authentic references, or compounds unambigously identified using NMR)
2. Putatively annotated compounds (e.g. without chemical reference standards, based upon physicochemical properties and/or spectral similarity with public/commercial spectral libraries).
3. Putatively characterized compound classes (e.g. based upon characteristic physicochemical properties of a chemical class of compounds, or by spectral similarity to known compounds of a chemical class).
4. Unknown compounds—although unidentified or unclassified these metabolites can still be differentiated and quantified based upon spectral data.
